# Supplementary material for: Establishment, immunological analysis, and drug prediction of a prognostic signature of ovarian cancer related to histone acetylation
Source: Front Pharmacol. 2022 Sep 12;13:947252. doi: 10.3389/fphar.2022.947252 (PMC9510621; doi:10.3389/fphar.2022.947252)
Supplement: Supplementary file 2 [file Table3.XLSX]

## Sheet: Sheet1
ONTOLOGY	ID	Description	GeneRatio	BgRatio	pvalue	p.adjust	qvalue	geneID	Count
BP	GO:0016570	histone modification	11/20	463/18723	2.58391e-13	1.64853e-10	1.11244e-10	CLOCK/EP300/HDAC9/BRD4/HDAC6/HDAC10/BRPF3/BAZ1B/NCOA3/GTF3C4/SIRT3	11
BP	GO:0018205	peptidyl-lysine modification	10/20	376/18723	1.46375e-12	4.66938e-10	3.15092e-10	CLOCK/EP300/HDAC9/BRD4/HDAC6/HDAC10/BRPF3/NCOA3/GTF3C4/SIRT3	10
BP	GO:0006476	protein deacetylation	5/20	101/18723	6.00988e-08	1.2781e-05	8.62471e-06	EP300/HDAC9/HDAC6/HDAC10/SIRT3	5
BP	GO:0035601	protein deacylation	5/20	112/18723	1.01041e-07	1.45425e-05	9.81336e-06	EP300/HDAC9/HDAC6/HDAC10/SIRT3	5
BP	GO:0098732	macromolecule deacylation	5/20	116/18723	1.20477e-07	1.45425e-05	9.81336e-06	EP300/HDAC9/HDAC6/HDAC10/SIRT3	5
BP	GO:0006325	chromatin organization	7/20	409/18723	1.36763e-07	1.45425e-05	9.81336e-06	BAZ2B/SMARCA2/BRD4/ATAD2/BRD3/HDAC10/BAZ1B	7
BP	GO:0016573	histone acetylation	5/20	152/18723	4.63904e-07	4.22815e-05	2.85318e-05	CLOCK/EP300/BRPF3/NCOA3/GTF3C4	5
BP	GO:0018393	internal peptidyl-lysine acetylation	5/20	158/18723	5.62152e-07	4.24145e-05	2.86216e-05	CLOCK/EP300/BRPF3/NCOA3/GTF3C4	5
BP	GO:0006475	internal protein amino acid acetylation	5/20	160/18723	5.98324e-07	4.24145e-05	2.86216e-05	CLOCK/EP300/BRPF3/NCOA3/GTF3C4	5
BP	GO:0018394	peptidyl-lysine acetylation	5/20	169/18723	7.84549e-07	5.00542e-05	3.37769e-05	CLOCK/EP300/BRPF3/NCOA3/GTF3C4	5
BP	GO:0016575	histone deacetylation	4/20	82/18723	1.5695e-06	9.1031e-05	6.14283e-05	HDAC9/HDAC6/HDAC10/SIRT3	4
BP	GO:0006473	protein acetylation	5/20	201/18723	1.84501e-06	9.80929e-05	6.61937e-05	CLOCK/EP300/BRPF3/NCOA3/GTF3C4	5
BP	GO:0043543	protein acylation	5/20	243/18723	4.67284e-06	0.000229329	0.000154752	CLOCK/EP300/BRPF3/NCOA3/GTF3C4	5
BP	GO:0033143	regulation of intracellular steroid hormone receptor signaling pathway	3/20	74/18723	6.43767e-05	0.00293374	0.00197971	CLOCK/EP300/HDAC6	3
BP	GO:0090042	tubulin deacetylation	2/20	13/18723	8.3963e-05	0.00357123	0.00240989	EP300/HDAC6	2
BP	GO:0070932	histone H3 deacetylation	2/20	20/18723	0.00020361	0.00811894	0.00547871	HDAC9/HDAC6	2
BP	GO:0030518	intracellular steroid hormone receptor signaling pathway	3/20	116/18723	0.000244613	0.00918016	0.00619483	CLOCK/EP300/HDAC6	3
BP	GO:0043401	steroid hormone mediated signaling pathway	3/20	136/18723	0.000390373	0.0135325	0.00913182	CLOCK/EP300/HDAC6	3
BP	GO:0060765	regulation of androgen receptor signaling pathway	2/20	28/18723	0.000403006	0.0135325	0.00913182	EP300/HDAC6	2
BP	GO:0030521	androgen receptor signaling pathway	2/20	44/18723	0.0009983	0.0302585	0.0204186	EP300/HDAC6	2
BP	GO:0009755	hormone-mediated signaling pathway	3/20	190/18723	0.00103254	0.0302585	0.0204186	CLOCK/EP300/HDAC6	3
BP	GO:2000273	positive regulation of signaling receptor activity	2/20	45/18723	0.00104406	0.0302585	0.0204186	HDAC6/NCOA3	2
BP	GO:0031648	protein destabilization	2/20	46/18723	0.00109082	0.0302585	0.0204186	EP300/HDAC6	2
BP	GO:0071383	cellular response to steroid hormone stimulus	3/20	204/18723	0.00126728	0.0336885	0.0227332	CLOCK/EP300/HDAC6	3
BP	GO:2000378	negative regulation of reactive oxygen species metabolic process	2/20	52/18723	0.00139216	0.035528	0.0239745	HDAC6/SIRT3	2
BP	GO:0043966	histone H3 acetylation	2/20	61/18723	0.00191028	0.0468753	0.0316317	EP300/BRPF3	2
CC	GO:0000118	histone deacetylase complex	3/20	72/19550	5.21999e-05	0.00260999	0.00175831	HDAC9/HDAC6/HDAC10	3
CC	GO:0005667	transcription regulator complex	4/20	413/19550	0.000727127	0.0181782	0.0122463	CLOCK/EP300/HDAC9/GTF3C4	4
CC	GO:0000123	histone acetyltransferase complex	2/20	75/19550	0.00263836	0.033735	0.0227268	EP300/BRPF3	2
CC	GO:0031248	protein acetyltransferase complex	2/20	85/19550	0.0033735	0.033735	0.0227268	EP300/BRPF3	2
CC	GO:1902493	acetyltransferase complex	2/20	85/19550	0.0033735	0.033735	0.0227268	EP300/BRPF3	2
CC	GO:0016605	PML body	2/20	103/19550	0.0049095	0.0409125	0.0275621	SP100/CIITA	2
MF	GO:0042393	histone binding	7/20	244/18368	4.48142e-09	2.26375e-07	8.54735e-08	SMARCA2/BRD4/ATAD2/BRD3/BRPF3/ZMYND8/BAZ1B	7
MF	GO:0004407	histone deacetylase activity	4/20	21/18368	6.04387e-09	2.26375e-07	8.54735e-08	HDAC9/HDAC6/HDAC10/SIRT3	4
MF	GO:0033558	protein deacetylase activity	4/20	22/18368	7.3818e-09	2.26375e-07	8.54735e-08	HDAC9/HDAC6/HDAC10/SIRT3	4
MF	GO:0019213	deacetylase activity	4/20	38/18368	7.36623e-08	1.50924e-06	5.69849e-07	HDAC9/HDAC6/HDAC10/SIRT3	4
MF	GO:0004402	histone acetyltransferase activity	4/20	39/18368	8.20237e-08	1.50924e-06	5.69849e-07	CLOCK/EP300/NCOA3/GTF3C4	4
MF	GO:0061733	peptide-lysine-N-acetyltransferase activity	4/20	41/18368	1.00849e-07	1.54636e-06	5.83864e-07	CLOCK/EP300/NCOA3/GTF3C4	4
MF	GO:0034212	peptide N-acetyltransferase activity	4/20	49/18368	2.09821e-07	2.75765e-06	1.04122e-06	CLOCK/EP300/NCOA3/GTF3C4	4
MF	GO:0017136	NAD-dependent histone deacetylase activity	3/20	15/18368	4.98119e-07	5.32743e-06	2.0115e-06	HDAC9/HDAC6/SIRT3	3
MF	GO:0003712	transcription coregulator activity	7/20	489/18368	5.21161e-07	5.32743e-06	2.0115e-06	EP300/SMARCA2/CIITA/HDAC9/BRD4/ZMYND8/NCOA3	7
MF	GO:0034979	NAD-dependent protein deacetylase activity	3/20	16/18368	6.12644e-07	5.63633e-06	2.12813e-06	HDAC9/HDAC6/SIRT3	3
MF	GO:0008080	N-acetyltransferase activity	4/20	68/18368	7.95864e-07	6.65632e-06	2.51326e-06	CLOCK/EP300/NCOA3/GTF3C4	4
MF	GO:0016811	hydrolase activity, acting on carbon-nitrogen (but not peptide) bonds, in linear amides	4/20	71/18368	9.47552e-07	7.26457e-06	2.74291e-06	HDAC9/HDAC6/HDAC10/SIRT3	4
MF	GO:0070577	lysine-acetylated histone binding	3/20	21/18368	1.44999e-06	9.52849e-06	3.59771e-06	BRD4/BRD3/ZMYND8	3
MF	GO:0140033	acetylation-dependent protein binding	3/20	21/18368	1.44999e-06	9.52849e-06	3.59771e-06	BRD4/BRD3/ZMYND8	3
MF	GO:0016407	acetyltransferase activity	4/20	91/18368	2.57029e-06	1.57644e-05	5.95224e-06	CLOCK/EP300/NCOA3/GTF3C4	4
MF	GO:0016410	N-acyltransferase activity	4/20	94/18368	2.92655e-06	1.68276e-05	6.35368e-06	CLOCK/EP300/NCOA3/GTF3C4	4
MF	GO:0016746	acyltransferase activity	5/20	250/18368	5.8871e-06	3.18596e-05	1.20294e-05	CLOCK/EP300/CIITA/NCOA3/GTF3C4	5
MF	GO:0003713	transcription coactivator activity	5/20	262/18368	7.39503e-06	3.77968e-05	1.42711e-05	EP300/SMARCA2/CIITA/BRD4/NCOA3	5
MF	GO:0016810	hydrolase activity, acting on carbon-nitrogen (but not peptide) bonds	4/20	125/18368	9.10141e-06	4.407e-05	1.66397e-05	HDAC9/HDAC6/HDAC10/SIRT3	4
MF	GO:0140030	modification-dependent protein binding	4/20	160/18368	2.40971e-05	0.000110847	4.18528e-05	BRD4/HDAC6/BRD3/ZMYND8	4
MF	GO:0031078	histone deacetylase activity (H3-K14 specific)	2/20	10/18368	5.04226e-05	0.000210479	7.94715e-05	HDAC9/HDAC6	2
MF	GO:0032041	NAD-dependent histone deacetylase activity (H3-K14 specific)	2/20	10/18368	5.04226e-05	0.000210479	7.94715e-05	HDAC9/HDAC6	2
MF	GO:0140297	DNA-binding transcription factor binding	5/20	394/18368	5.26198e-05	0.000210479	7.94715e-05	EP300/CIITA/HDAC9/ZMYND8/NCOA3	5
MF	GO:0016747	acyltransferase activity, transferring groups other than amino-acyl groups	4/20	222/18368	8.64317e-05	0.000331322	0.000125099	CLOCK/EP300/NCOA3/GTF3C4	4
MF	GO:0042826	histone deacetylase binding	3/20	127/18368	0.000337662	0.00124259	0.000469172	HDAC9/HDAC6/HDAC10	3
MF	GO:0048156	tau protein binding	2/20	45/18368	0.00108424	0.00383653	0.00144857	EP300/HDAC6	2
MF	GO:0000993	RNA polymerase II complex binding	2/20	50/18368	0.00133724	0.00455651	0.00172042	BRD4/NCOA3	2
MF	GO:0043175	RNA polymerase core enzyme binding	2/20	57/18368	0.00173429	0.00569838	0.00215156	BRD4/NCOA3	2
MF	GO:0002039	p53 binding	2/20	66/18368	0.00231722	0.00735119	0.00277562	EP300/BRD4	2
MF	GO:0001098	basal transcription machinery binding	2/20	70/18368	0.00260211	0.00772239	0.00291578	BRD4/NCOA3	2
MF	GO:0001099	basal RNA polymerase II transcription machinery binding	2/20	70/18368	0.00260211	0.00772239	0.00291578	BRD4/NCOA3	2
MF	GO:0070063	RNA polymerase binding	2/20	73/18368	0.00282608	0.00812498	0.00306778	BRD4/NCOA3	2
MF	GO:0001221	transcription coregulator binding	2/20	78/18368	0.00321884	0.00897374	0.00338825	EP300/HDAC6	2
MF	GO:0008013	beta-catenin binding	2/20	85/18368	0.00380919	0.0103072	0.00389174	EP300/HDAC6	2
MF	GO:0031490	chromatin DNA binding	2/20	103/18368	0.00553964	0.0145613	0.00549799	CLOCK/EP300	2
MF	GO:0047485	protein N-terminus binding	2/20	110/18368	0.0062934	0.0160831	0.00607258	ZMYND8/NCOA3	2
MF	GO:0016922	nuclear receptor binding	2/20	144/18368	0.0105722	0.0262876	0.00992551	EP300/NCOA3	2
MF	GO:0010485	H4 histone acetyltransferase activity	1/20	11/18368	0.0119156	0.0281086	0.0106131	EP300	1
MF	GO:0097157	pre-mRNA intronic binding	1/20	11/18368	0.0119156	0.0281086	0.0106131	EP300	1
MF	GO:0008353	RNA polymerase II CTD heptapeptide repeat kinase activity	1/20	12/18368	0.0129921	0.029153	0.0110074	BRD4	1
MF	GO:0097677	STAT family protein binding	1/20	12/18368	0.0129921	0.029153	0.0110074	EP300	1
MF	GO:0035173	histone kinase activity	1/20	16/18368	0.0172871	0.0362224	0.0136766	BAZ1B	1
MF	GO:0070403	NAD+ binding	1/20	16/18368	0.0172871	0.0362224	0.0136766	SIRT3	1
MF	GO:0003714	transcription corepressor activity	2/20	187/18368	0.017366	0.0362224	0.0136766	HDAC9/ZMYND8	2
MF	GO:0008022	protein C-terminus binding	2/20	189/18368	0.0177175	0.0362224	0.0136766	EP300/CIITA	2
