# Supplementary material for: Establishment, immunological analysis, and drug prediction of a prognostic signature of ovarian cancer related to histone acetylation
Source: Front Pharmacol. 2022 Sep 12;13:947252. doi: 10.3389/fphar.2022.947252 (PMC9510621; doi:10.3389/fphar.2022.947252)
Supplement: Supplementary file 3 [file Table2.XLS]

gene	conMean	treatMean	logFC	pValue	fdr
CDY1	0.194153973863636	0.189312711345646	-0.00484126251798991	3.47974439651382e-20	6.23117019840847e-20
BRDT	0.231645172727273	0.368800469656992	0.137155296929719	1.10551018580948e-12	1.63700546744865e-12
SIRT4	1.41712683409091	2.00225242955145	0.585125595460542	3.29517770612444e-14	5.17813639533841e-14
SIRT2	5.46900588068182	4.84122153113456	-0.627784349547253	8.65316427383061e-19	1.44846445453252e-18
SP110	4.07840076477273	1.37339747572559	-2.70500328904713	3.89556034092795e-50	2.99958146251452e-48
BRD1	4.46985826477273	3.92577863218997	-0.544079632582754	7.16759392471034e-29	1.57687066343627e-28
HDAC2	5.25525261136364	4.45580575567282	-0.799446855690814	3.87483964177983e-24	7.65032442094992e-24
ATAD2B	2.69656799659091	1.90679934195251	-0.789768654638403	9.92898261497174e-36	2.94050638981855e-35
BRD7	4.73221014772727	4.39992235092348	-0.33228779680379	3.81237170969897e-13	5.87105243293641e-13
HDAC7	5.82602364659091	5.91426253878628	0.0882388921953705	0.00692822589229145	0.0079622894583051
HDAC1	5.85003379772727	6.48582223562005	0.635788437892781	2.25580965350528e-24	4.57098271894491e-24
KAT6B	3.43270052727273	3.66822478021108	0.235524252938355	1.22526752096421e-05	1.54664916580728e-05
KAT5	5.12508801931818	4.83954636200528	-0.285541657312905	9.2262794140825e-10	1.26861341943634e-09
BAZ2B	4.50388785340909	2.55210161556728	-1.95178623784181	4.288262486777e-48	8.25490528704573e-47
CDY2A	0.192221484090909	0.192198183377309	-2.33007136003771e-05	5.77970383214839e-13	8.72621951128286e-13
HAT1	4.2919471375	4.43799464274406	0.146047505244063	0.029168408118218	0.0311939920153165
CLOCK	2.33408859204545	3.3452558525066	1.01116726046114	1.02097993277881e-42	4.91346592649802e-42
EP300	3.99781822272727	5.06687182110818	1.06905359838091	4.27905725133211e-45	2.7457284029381e-44
HDAC4	2.75713009772727	2.66594061424802	-0.0911894834792513	0.0538860265980375	0.0568386855897108
CECR2	1.50303042727273	0.991268740369393	-0.511761686903334	1.66073403373935e-12	2.41276453958358e-12
SIRT7	3.80250257727273	3.51451097730871	-0.28799159996402	1.19423540432004e-06	1.58545045056281e-06
ATF2	4.10397276477273	4.90417370395778	0.800200939185056	1.29294316637063e-38	4.14819265877244e-38
PBRM1	3.79846128181818	3.8755639005277	0.0771026187095227	0.0226408801377426	0.0245541939521997
BPTF	4.97612991477273	4.00015350369393	-0.975976411078796	1.40637875114296e-43	8.33008952600061e-43
HDAC3	5.41065138181818	4.86929813192612	-0.541353249892061	7.64581295611758e-21	1.40173237528822e-20
SP100	5.26276073636364	4.01883749709763	-1.24392323926601	3.35257598717927e-42	1.43415750562669e-41
CSRP2BP	2.92286716704545	4.32039335751979	1.39752619047433	1.95221952752051e-45	1.4415476639715e-44
KAT2A	6.54011484431818	5.57036958601583	-0.969745258302351	2.04255548569146e-33	5.07344427091105e-33
CREBBP	4.64931929886364	4.77011190765171	0.120792608788078	0.0191774985426319	0.0210952483968951
SIRT1	3.62089472840909	3.89688677414248	0.275992045733389	1.17568258729967e-10	1.64595562221954e-10
KMT2A	4.04446628863636	3.57262557097625	-0.47184071766011	6.98672643112046e-22	1.31214130535677e-21
TRIM28	8.15382275909091	8.18120227308707	0.027379513996161	0.370929157905946	0.385966826469701
SMARCA2	6.15031588863636	4.32049796306069	-1.82981792557568	1.17260870555832e-42	5.31122766635239e-42
CIITA	1.393321625	3.14816620369393	1.75484457869393	1.78005150610319e-34	4.56879886566485e-34
HDAC8	3.3200977375	3.17239549630607	-0.147702241193932	0.000371604498811333	0.000454183276324963
BAZ1A	3.43397218863636	4.11750077282322	0.683528584186856	1.92189077873746e-19	3.28856866583965e-19
KIAA2026	3.60273406704545	3.57841616279683	-0.0243179042486208	0.58463198392415	0.58463198392415
KAT6A	3.47089467613636	4.42298439419525	0.952089718058887	1.88302363785276e-39	6.59058273248466e-39
HDAC9	1.01295860340909	2.2333148292876	1.22035622587851	3.58982695412413e-35	9.87202412384136e-35
HDAC5	5.31801912272727	4.42608962401055	-0.891929498716719	6.35656651219449e-33	1.5295488169968e-32
BRD9	4.61794368409091	3.68895462401055	-0.928989060080355	6.06044655885938e-42	2.45607571069564e-41
BRD8	5.33999151022727	4.60110171134565	-0.738889798881626	3.0885570216019e-30	6.9946732548043e-30
KAT7	4.32859365113636	3.81665315540897	-0.511940495727392	9.86167315869878e-29	2.10930231449946e-28
ZMYND11	4.85489816931818	5.40494247968338	0.550044310365196	4.3482030411291e-23	8.37029085417352e-23
SIRT5	3.35821162045455	3.93765373007916	0.579442109624611	5.87848422483768e-18	9.63070819813833e-18
BRWD1	3.86127375	2.85836157783641	-1.00291217216359	1.45184341305381e-45	1.24213269783493e-44
BRD4	4.73580143068182	5.79455349656992	1.0587520658881	1.97905527395029e-43	1.08848040067266e-42
ATAD2	2.50121402613636	4.45700514722955	1.95579112109319	2.05935380567357e-45	1.4415476639715e-44
HDAC6	5.93992589886364	4.11914991952507	-1.82077597933857	9.14221727947983e-46	8.79938413149934e-45
BRD3	3.41478558295455	4.43812670949868	1.02334112654414	2.11738643058184e-39	7.08864152846964e-39
ELP3	3.70783603295455	3.99948345883905	0.291647425884504	9.13300971190329e-05	0.000113426088357509
HDAC11	3.89309946931818	3.70357557915567	-0.189523890162509	0.00048857777164682	0.00058782013151258
TRIM24	3.56677201704545	3.75104685804749	0.184274841002039	0.00895624869359705	0.0101416345501025
HDAC10	5.10639223068182	2.81037136596306	-2.29602086471876	9.5175107207227e-48	1.4656966509913e-46
BRPF3	4.00191407840909	5.10939643430079	1.1074823558917	1.09510155775668e-40	4.01537237844116e-40
TRIM33	3.60692186590909	4.39365454722955	0.78673268132046	1.17316313217325e-34	3.11495038542553e-34
ZMYND8	3.38034272954545	5.35885135065963	1.97850862111418	3.94307716383374e-48	8.25490528704573e-47
BRWD3	2.34249444772727	2.32049698337731	-0.0219974643499641	0.474324719906974	0.486973379104493
KAT2B	3.86134528522727	3.29599141794195	-0.56535386728532	5.7386352712138e-17	9.2057274142388e-17
BRPF1	3.36815467613636	4.15097634802111	0.782821671884744	6.03507258141306e-37	1.85880235507522e-36
BAZ1B	4.33388891022727	5.57941641002639	1.24552749979911	4.91489948798703e-47	6.30745434291669e-46
NCOA3	3.25335883636364	4.57754001081794	1.32418117445431	1.0697786208908e-46	1.17675648297988e-45
SMARCA4	4.9544969625	5.76093204406332	0.806435081563325	1.93812712090273e-27	4.03339968404082e-27
SIRT6	3.76988366931818	4.24615291873351	0.476269249415327	2.10957691517326e-12	3.00810041608039e-12
BAZ2A	5.20929352840909	5.19867325514512	-0.0106202732639726	0.577949459735533	0.58463198392415
SP140L	4.03349363977273	3.07671498970976	-0.956778650062965	4.22688081348603e-32	9.86272189813407e-32
PHIP	3.18847210454545	4.02978913667546	0.841317032130008	2.76570652991821e-35	7.88738528902601e-35
SP140	1.37611961818182	1.20607615540897	-0.170043462772847	5.34947851868686e-06	6.86516409898147e-06
TAF1	4.20152588863636	3.23417850184697	-0.967347386789398	4.04405739553859e-43	2.07594946304314e-42
NCOA1	4.32476110909091	4.50034237097625	0.175581261885344	3.31360802835709e-06	4.32453929124569e-06
GTF3C4	2.1638626	3.8064371883905	1.6425745883905	2.62289305940307e-48	8.25490528704573e-47
SIRT3	4.43054573181818	3.41889980738786	-1.01164592443032	2.94124687662972e-41	1.13238004750244e-40
BRD2	6.8609418875	6.62040241081794	-0.240539476682058	1.08765543652969e-08	1.46928892303134e-08
TAF1L	0.224279382954545	0.25280117414248	0.0285217911879348	0.011336176375534	0.012650515665451
ASH1L	3.97120176590909	4.10244840738786	0.131246641478772	0.00267946660070969	0.00317413735776379
KAT8	5.85686003522727	5.30976894828496	-0.547091086942312	9.5239201596053e-20	1.66668602793093e-19
TRIM66	2.06686891136364	1.9015725055409	-0.165296405822739	0.00274381633553259	0.00320111905812136
