# Supplementary material for: Establishment, immunological analysis, and drug prediction of a prognostic signature of ovarian cancer related to histone acetylation
Source: Front Pharmacol. 2022 Sep 12;13:947252. doi: 10.3389/fphar.2022.947252 (PMC9510621; doi:10.3389/fphar.2022.947252)
Supplement: Supplementary file 7 [file Table6.XLSX]

## Sheet: Sheet1
PMID	Title	gene selected		samples include		model		ROC in training cohort			ROC in validation cohoert
		source	numbers	training	validation	type	cotent	1-year	3-year	5-year	1-year	3-year	5-year
32890701	Identification of a prognostic signature of epithelial ovarian cancer based on tumor immune microenvironment exploration	Differentially expressed immune-related genes in epitheial ovarian cancer	486	212	139	multivariate cox regression	Risk score=(0.326*IL27RA)+(0.146*PI3)+(0.216*ELN)−(0.358*HLAF)−(0.179*CXCL13)+(0.280*PENK)−(0.477*PSMC1)+(0.278*TAP1)−(0.061*IGLC3)+(0.201*VAV2)−(0.152*CXCR4)	0.75	0.708	0.81	0.627	0.552	0.599
31572446	Identification of a Prognostic Signature Associated With DNA Repair Genes in Ovarian Cancer	DNA repair-related genes in KEGG	727	565	743	multivariate cox regression	Risk Score=(0.38*XPC)-(0.24*PALB2)+(0.29*RECQL)–(0.18*XRCC2)+(0.32*GTF2H5)–(0.19*GTF2H4)–(0.22*SSBP1)+(0.24*RAD54L)–(0.25*MUTYH)–(0.3*SMUG1)–(0.16*TDP1)–(0.24*DDB2)+(0.26*RNH1)+(0.18*TP53BP1)	0.759			0.76
32208363	A nine-gene signature related to tumor microenvironment predicts overall survival with ovarian cancer	Intersect of immune score DEGs and stromal score DEGs	294	465	109	multivariate cox regression	Risk score=(-0.033*UBD)+(0.066*VSIG4)-(0.049*CXCL11)-(0.035*GBP2)-(0.003*CXCL13)+(0.009*CX3CR1)+(0.009*C5AR1)+(0.032*TFPI2)-(0.050*D4S234E)	-	0.684	0.707	-	0.606	0.695
32666642	Novel gene signatures for prognosis prediction in ovarian cancer	Checkpoint-related genes	478	379	195	multivariate cox regression	Risk score=(0.0600*CDKN1B)+(0.0776*EFNA5)−(0.0983*HMGB3)+(0.0072*KATNA1)−(0.0073*MCM3)+(0.0260*PDS5B)+(0.0243*SLC7A1)−(0.1035*SNRPD1)	0.624	0.634	0.693	0.609	0.614	0.678
32473302	Prognostic gene expression signature for high-grade serous ovarian cancer	Meta-analysis	513	2702	1067	elastic net	101-gene signature	0.69-0.73（2-year）		0.69-0.74	0.69（2-year）		0.75
