# Supplementary material for: Establishment, immunological analysis, and drug prediction of a prognostic signature of ovarian cancer related to histone acetylation
Source: Front Pharmacol. 2022 Sep 12;13:947252. doi: 10.3389/fphar.2022.947252 (PMC9510621; doi:10.3389/fphar.2022.947252)
Supplement: Supplementary file 8 [file Table4.XLSX]

## Sheet: Sheet1
ID	Description	GeneRatio	BgRatio	pvalue	p.adjust	qvalue	geneID	Count
hsa05203	Viral carcinogenesis	5/10	204/8112	2.17854e-06	8.93201e-05	7.33824e-05	EP300/SP100/HDAC9/HDAC6/HDAC10	5
hsa05034	Alcoholism	3/10	187/8112	0.00128372	0.0183708	0.0150928	HDAC9/HDAC6/HDAC10	3
hsa04613	Neutrophil extracellular trap formation	3/10	190/8112	0.00134421	0.0183708	0.0150928	HDAC9/HDAC6/HDAC10	3
hsa04919	Thyroid hormone signaling pathway	2/10	121/8112	0.0091825	0.0941206	0.0773263	EP300/NCOA3	2
hsa05164	Influenza A	2/10	171/8112	0.0177884	0.13393	0.110032	EP300/CIITA	2
hsa05152	Tuberculosis	2/10	180/8112	0.0195994	0.13393	0.110032	EP300/CIITA	2
hsa04710	Circadian rhythm	1/10	31/8112	0.037585	0.209072	0.171767	CLOCK	1
hsa00760	Nicotinate and nicotinamide metabolism	1/10	35/8112	0.0423409	0.209072	0.171767	SIRT3	1
hsa05340	Primary immunodeficiency	1/10	38/8112	0.0458939	0.209072	0.171767	CIITA	1
hsa04330	Notch signaling pathway	1/10	59/8112	0.0704347	0.238726	0.196129	EP300	1
hsa04720	Long-term potentiation	1/10	67/8112	0.0796331	0.238726	0.196129	EP300	1
hsa05211	Renal cell carcinoma	1/10	69/8112	0.0819199	0.238726	0.196129	EP300	1
hsa05230	Central carbon metabolism in cancer	1/10	70/8112	0.0830613	0.238726	0.196129	SIRT3	1
hsa04520	Adherens junction	1/10	71/8112	0.0842015	0.238726	0.196129	EP300	1
hsa04612	Antigen processing and presentation	1/10	78/8112	0.0921472	0.238726	0.196129	CIITA	1
hsa04350	TGF-beta signaling pathway	1/10	94/8112	0.110076	0.238726	0.196129	EP300	1
hsa05215	Prostate cancer	1/10	97/8112	0.113402	0.238726	0.196129	EP300	1
hsa01522	Endocrine resistance	1/10	98/8112	0.114508	0.238726	0.196129	NCOA3	1
hsa04916	Melanogenesis	1/10	101/8112	0.117819	0.238726	0.196129	EP300	1
hsa04922	Glucagon signaling pathway	1/10	107/8112	0.124408	0.238726	0.196129	EP300	1
hsa04066	HIF-1 signaling pathway	1/10	109/8112	0.126595	0.238726	0.196129	EP300	1
hsa05145	Toxoplasmosis	1/10	112/8112	0.129865	0.238726	0.196129	CIITA	1
hsa04935	Growth hormone synthesis, secretion and action	1/10	119/8112	0.137453	0.238726	0.196129	EP300	1
hsa04110	Cell cycle	1/10	126/8112	0.144981	0.238726	0.196129	EP300	1
hsa04068	FoxO signaling pathway	1/10	131/8112	0.150323	0.238726	0.196129	EP300	1
hsa04728	Dopaminergic synapse	1/10	132/8112	0.151387	0.238726	0.196129	CLOCK	1
hsa04915	Estrogen signaling pathway	1/10	138/8112	0.15775	0.239546	0.196803	NCOA3	1
hsa05224	Breast cancer	1/10	147/8112	0.167213	0.242058	0.198867	NCOA3	1
hsa04630	JAK-STAT signaling pathway	1/10	162/8112	0.182773	0.242058	0.198867	EP300	1
hsa05161	Hepatitis B	1/10	162/8112	0.182773	0.242058	0.198867	EP300	1
hsa04310	Wnt signaling pathway	1/10	167/8112	0.187901	0.242058	0.198867	EP300	1
hsa05225	Hepatocellular carcinoma	1/10	168/8112	0.188923	0.242058	0.198867	SMARCA2	1
hsa05167	Kaposi sarcoma-associated herpesvirus infection	1/10	194/8112	0.215096	0.267241	0.219556	EP300	1
hsa04024	cAMP signaling pathway	1/10	221/8112	0.241469	0.283989	0.233316	EP300	1
hsa05166	Human T-cell leukemia virus 1 infection	1/10	222/8112	0.24243	0.283989	0.233316	EP300	1
hsa04714	Thermogenesis	1/10	232/8112	0.251982	0.28698	0.235773	SMARCA2	1
hsa05016	Huntington disease	1/10	306/8112	0.319369	0.348339	0.286184	EP300	1
hsa05206	MicroRNAs in cancer	1/10	310/8112	0.322851	0.348339	0.286184	EP300	1
hsa05165	Human papillomavirus infection	1/10	331/8112	0.340868	0.358349	0.294407	EP300	1
hsa05014	Amyotrophic lateral sclerosis	1/10	364/8112	0.368311	0.377519	0.310156	HDAC6	1
hsa05168	Herpes simplex virus 1 infection	1/10	495/8112	0.467397	0.467397	0.383998	SP100	1
