# Supplementary material for: Establishment, immunological analysis, and drug prediction of a prognostic signature of ovarian cancer related to histone acetylation
Source: Front Pharmacol. 2022 Sep 12;13:947252. doi: 10.3389/fphar.2022.947252 (PMC9510621; doi:10.3389/fphar.2022.947252)
Supplement: Supplementary file 9 [file Table1.XLSX]

## Sheet: Sheet1
Name	Gene Symbol	Alias	Protein Groups	Ensembl Gene ID	Uniprot Entry
Histone acetyltransferase 1	KAT1	HAT1	Writer	ENSG00000128708.12	Q14929
K(lysine) acetyltransferase 2A	KAT2A	GCN5, GCN5L2, PCAF-b, hGCN5	Writer/Reader	ENSG00000108773.10	Q92830
K(lysine) acetyltransferase 2B	KAT2B	CAF, P/CAF, PCAF	Writer/Reader	ENSG00000114166.7	Q92831
CREB binding protein	KAT3A	CREBBP,CBP, KAT3A, RSTS	Writer/Reader	ENSG00000005339.12	Q92793
E1A binding protein p300	KAT3B	EP300, RSTS2, p300	Writer/Reader	ENSG00000100393.9	Q09472
TATA-box binding protein associated factor 1	TAF1	KAT4,BA2R, CCG1, CCGS, DYT3, DYT3/TAF1, N-TAF1, NSCL2, OF, P250, TAF(II)250, TAF2A, TAFII-250, TAFII250, XDP	Writer/Reader	ENSG00000147133.15	P21675
TATA-box binding protein associated factor 1 like	TAF1L	TAF2A2	Writer/Reader	ENSG00000122728.6	Q8IZX4
General transcription factor IIIC	GTF3C4	KAT12,GTF3C4, TFIII90, TFIIIC290, TFIIIC90, TFIIICDELTA	Writer	ENSG00000125484.11	Q9UKN8
Activating transcription factor 2	ATF2	CRE-BP1, CREB-2, CREB2, HB16, TREB7	Writer	ENSG00000115966.16	P15336
K(lysine) acetyltransferase 5	KAT5	ESA1, HTATIP, HTATIP1, PLIP, TIP, TIP60, ZC2HC5, cPLA2	Writer	ENSG00000172977.12	Q92993
K(lysine) acetyltransferase 6A	KAT6A	MOZ, MRD32, MYST-3, MYST3, RUNXBP2, ZC2HC6A, ZNF220	Writer	ENSG00000083168.9	Q92794
K(lysine) acetyltransferase 6B	KAT6B	GTPTS, MORF, MOZ2, MYST4, ZC2HC6B, qkf, querkopf	Writer	ENSG00000156650.12	Q8WYB5
K(lysine) acetyltransferase 7	KAT7	HBO1, HBOA, MYST2, ZC2HC7	Writer	ENSG00000136504.11	O95251
K(lysine) acetyltransferase 8	KAT8	MOF, MYST1, ZC2HC8, hMOF	Writer	ENSG00000103510.19	Q9H7Z6
Elongator acetyltransferase complex subunit 3	KAT9	ELP3	Writer	ENSG00000134014.16	Q9H9T3
Nuclear receptor coactivator 1	KAT13A	NCOA1,F-SRC-1, RIP160, SRC1, bHLHe42, bHLHe74	Writer	ENSG00000084676.15	Q15788
Nuclear receptor coactivator 3	KAT13B	NCOA3,ACTR, AIB-1, AIB1, CAGH16, CTG26, RAC3, SRC-3, SRC3, TNRC14, TNRC16, TRAM-1, bHLHe42, pCIP	Writer	ENSG00000124151.18	Q9Y6Q9
Clock circadian regulator	KAT13D	CLOCK,bHLHe8	Writer	ENSG00000134852.14	O15516
CSRP2 binding protein	KAT14	CSRP2BP, ATAC2, CRP2BP,PRO1194, dJ717M23.1	Writer	ENSG00000149474.13	Q9H8E8
MHC class II transactivator	CIITA	C2TA, CIITAIV, MHC2TA, NLRA	Writer	ENSG00000179583.17	P33076
Testis-specific chromodomain protein Y 1	CDY1	CDY, CDY1A	Writer	ENSG00000172288.7	Q9Y6F8
Testis-specific chromodomain protein Y 2	CDY2	CDY2A	Writer	ENSG00000182415.9	Q9Y6F7
Histone deacetylase 1	HDAC1	GON-10, HD1, RPD3, RPD3L1	Eraser	ENSG00000116478.11	Q13547
Histone deacetylase 2	HDAC2	HD2, RPD3, YAF1	Eraser	ENSG00000196591.11	Q92769
Histone deacetylase 3	HDAC3	HD3, RPD3, RPD3-2	Eraser	ENSG00000171720.9	O15379
Histone deacetylase 4	HDAC4	AHO3, BDMR, HA6116, HD4, HDAC-4, HDAC-A, HDACA	Eraser	ENSG00000068024.16	P56524
Histone deacetylase 5	HDAC5	HD5, NY-CO-9	Eraser	ENSG00000108840.15	Q9UQL6
Histone deacetylase 6	HDAC6	CPBHM, HD6, JM21, PPP1R90	Eraser	ENSG00000094631.18	Q9UBN7
Histone deacetylase 7	HDAC7	HD7, HD7A, HDAC7A	Eraser	ENSG00000061273.17	Q8WUI4
Histone deacetylase 8	HDAC8	CDA07, CDLS5, HD8, HDACL1, MRXS6, RPD3, WTS	Eraser	ENSG00000147099.19	Q9BY41
Histone deacetylase 9	HDAC9	HD9, HDAC,HDAC9B, HDAC9FL, HDRP, MITR	Eraser	ENSG00000048052.21	Q9UKV0
Histone deacetylase 10	HDAC10	HD10	Eraser	ENSG00000100429.17	Q969S8
Histone deacetylase 11	HDAC11	HD11	Eraser	ENSG00000163517.14	Q96DB2
Sirtuin 1	SIRT1	SIR2L1	Eraser	ENSG00000096717.11	Q96EB6
Sirtuin 2	SIRT2	SIR2, SIR2L, SIR2L2	Eraser	ENSG00000068903.19	Q8IXJ6
Sirtuin 3	SIRT3	SIR2L3	Eraser	ENSG00000142082.14	Q9NTG7
Sirtuin 4	SIRT4	SIR2L4	Eraser	ENSG00000089163.4	Q9Y6E7
Sirtuin 5	SIRT5	SIR2L5	Eraser	ENSG00000124523.14	Q9NXA8
Sirtuin 6	SIRT6	SIR2L6	Eraser	ENSG00000077463.14	Q8N6T7
Sirtuin 7	SIRT7	SIR2L7	Eraser	ENSG00000187531.13	Q9NRC8
ASH1 like histone lysine methyltransferase	ASH1L	ASH1, ASH1L1, KMT2H	Reader	ENSG00000116539.10	Q9NR48
ATPase family, AAA domain containing 2	ATAD2	ANCCA, CT137, PRO2000	Reader	ENSG00000156802.12	Q6PL18
ATPase family, AAA domain containing 2B	ATAD2B	-	Reader	ENSG00000119778.14	Q9ULI0
Bromodomain adjacent to zinc finger domain 1A	BAZ1A	ACF1, WALp1, WCRF180, hACF1	Reader	ENSG00000198604.10	Q9NRL2
Bromodomain adjacent to zinc finger domain 1B	BAZ1B	WBSCR10, WBSCR9, WSTF	Reader	ENSG00000009954.10	Q9UIG0
Bromodomain adjacent to zinc finger domain 2A	BAZ2A	TIP5, WALp3	Reader	ENSG00000076108.11	Q9UIF9
Bromodomain adjacent to zinc finger domain 2B	BAZ2B	WALp4	Reader	ENSG00000123636.17	Q9UIF8
Bromodomain PHD finger transcription factor	BPTF	FAC1, FALZ, NURF301	Reader	ENSG00000171634.16	O95696
Bromodomain containing 1	BRD1	BRL, BRPF1	Reader	ENSG00000100425.18	P25440
Bromodomain containing 2	BRD2	D6S113E, FSH, FSRG1, NAT, RING3, RNF3	Reader	ENSG00000204256.12	Q15059
Bromodomain containing 3	BRD3	ORFX, RING3L	Reader	ENSG00000169925.16	Q15059
Bromodomain containing 4	BRD4	CAP, HUNK1, HUNKI, MCAP	Reader	ENSG00000141867.17	O60885
Bromodomain testis associated	BRDT	BRD6,CT9	Reader	ENSG00000137948.18	Q58F21
Bromodomain containing 7	BRD7	BP75, CELTIX1, NAG4	Reader	ENSG00000166164.15	Q9NPI1
Bromodomain containing 8	BRD8	SMAP, SMAP2, p120	Reader	ENSG00000112983.17	Q9H0E9
Bromodomain containing 9	BRD9	LAVS3040, PRO9856	Reader	ENSG00000028310.17	Q9H8M2
Bromodomain and PHD finger containing 1	BRPF1	BR140	Reader	ENSG00000156983.15	P55201
Bromodomain and PHD finger containing 3	BRPF3	-	Reader	ENSG00000096070.19	Q9ULD4
Bromodomain and WD repeat domain containing 1	BRWD1	C21orf107, N143, WDR9	Reader	ENSG00000185658.13	Q9NSI6
Pleckstrin homology domain interacting protein	PHIP	BRWD2, DCAF14, WDR11, ndrp	Reader	ENSG00000146247.13	Q8WWQ0
Bromodomain and WD repeat domain containing 3	BRWD3	BRODL, MRX93	Reader	ENSG00000165288.10	Q6RI45
CECR2, histone acetyl-lysine reader	CECR2	-	Reader	ENSG00000099954.18	Q9BXF3
KIAA2026	KIAA2026	-	Reader	ENSG00000183354.11	Q5HYC2
Lysine methyltransferase 2A	KMT2A	ALL-1, CXXC7, HRX, HTRX1, MLL, MLL-AF9, MLL/GAS7, MLL1, MLL1A, TET1-MLL, TRX1, WDSTS	Reader	ENSG00000118058.20	Q03164
Polybromo 1	PBRM1	BAF180, PB1	Reader	ENSG00000163939.18	Q86U86
SWI/SNF related, matrix associated, actin dependent regulator of chromatin, subfamily a, member 2	SMARCA2	BAF190, BRM, NCBRS, SNF2, SNF2L2, SNF2LA, SWI2, Sth1p, hBRM, hSNF2a	Reader	ENSG00000080503.19	P51531
SWI/SNF related, matrix associated, actin dependent regulator of chromatin, subfamily a, member 4	SMARCA4	BAF190A, BRG1, MRD16, RTPS2, SNF2, SNF2L4, SNF2LB, SWI2, hSNF2b	Reader	ENSG00000127616.17	P51532
SP100 nuclear antigen	SP100	lysp100b	Reader	ENSG00000067066.16	P23497
SP110 nuclear body protein	SP110	IFI41, IFI75, IPR1, VODI	Reader	ENSG00000135899.16	Q9HB58
SP140 nuclear body protein	SP140	LYSP100, LYSP100-A, LYSP100-B	Reader	ENSG00000079263.18	Q13342
SP140 nuclear body protein like	SP140L	-	Reader	ENSG00000185404.16	Q9H930
Tripartite motif containing 24	TRIM24	PTC6, RNF82, TF1A, TIF1, TIF1A, TIF1ALPHA, hTIF1	Reader	ENSG00000122779.16	O15164
Tripartite motif containing 28	TRIM28	KAP1, PPP1R157, RNF96, TF1B, TIF1B	Reader	ENSG00000130726.11	Q13263
Tripartite motif containing 33	TRIM33	ECTO, PTC7, RFG7, TF1G, TIF1G, TIF1GAMMA, TIFGAMMA	Reader	ENSG00000197323.10	Q9UPN9
Tripartite motif containing 66	TRIM66	C11orf29, TIF1D, TIF1DELTA	Reader	ENSG00000166436.15	O15016
Zinc finger MYND-type containing 8	ZMYND8	PRKCBP1, PRO2893, RACK7	Reader	ENSG00000101040.19	Q9ULU4
Zinc finger MYND-type containing 11	ZMYND11	BRAM1, BS69, MRD30	Reader	ENSG00000015171.18	Q15326
