# Supplementary material for: Establishment, immunological analysis, and drug prediction of a prognostic signature of ovarian cancer related to histone acetylation
Source: Front Pharmacol. 2022 Sep 12;13:947252. doi: 10.3389/fphar.2022.947252 (PMC9510621; doi:10.3389/fphar.2022.947252)
Supplement: Supplementary file 10 [file Table5.XLSX]

## Sheet: Sheet1
id	futime	fustat	ELP3	HDAC1	HDAC10	HDAC11	HDAC2	HDAC4	KAT7	KIAA2026	SIRT5	SP140	riskScore	risk
TCGA-23-1120	0.356164	0	3.88726	5.21178	2.41984	4.07373	3.76527	2.6486	4.0099	4.31888	4.71323	1.66812	0.380338	low
TCGA-29-1695	3.36712	1	3.59789	6.67279	2.65748	3.26596	5.96415	3.57542	4.56966	4.21426	4.44808	1.27812	1.5517	high
TCGA-61-2003	0.334247	0	4.60133	6.84123	3.16473	4.3531	4.27308	3.65116	4.05361	3.65705	4.31995	1.02095	1.33188	high
TCGA-13-1404	6.76438	0	3.44864	6.0514	2.52727	3.51971	4.03385	1.76327	4.17297	3.48171	4.68217	0.751944	0.664012	low
TCGA-23-1027	2.67397	1	3.60601	5.50763	3.58737	3.78881	3.99519	2.34058	3.52459	2.075	4.22103	0.876701	1.36574	high
TCGA-23-1022	4.13973	1	3.69884	5.90754	1.65426	4.15293	4.31907	2.36138	3.49656	2.23492	3.83298	0.0109074	1.27395	high
TCGA-61-2088	0.39726	0	4.03189	8.07121	3.47808	4.19332	4.69465	4.01579	4.10571	4.38982	4.87454	0.671905	1.76557	high
TCGA-13-1507	5.46027	1	3.72489	5.88909	1.31287	3.67707	4.08229	1.40558	2.91092	2.53472	3.04275	1.25074	0.609119	low
TCGA-61-1725	2.61918	0	3.44206	5.75323	1.92058	3.75332	3.94284	1.66751	2.83632	2.79887	4.33895	0.624921	0.450889	low
TCGA-31-1944	3.79726	0	3.80942	7.47546	2.89443	4.33557	3.97995	2.92066	4.02825	3.67527	3.8176	1.12924	1.77968	high
TCGA-61-2092	4.30959	0	5.68335	6.71999	3.81016	4.2452	4.56761	1.96976	3.77843	2.67154	3.81292	0.10545	1.14845	high
TCGA-29-1710	2.60548	1	3.85636	6.81897	3.4251	4.83524	4.29183	1.83299	3.98884	3.71904	4.46366	2.21026	0.857173	low
TCGA-36-1571	1.90411	1	4.51977	6.72768	2.63485	3.98719	4.43586	3.47588	4.64422	2.85269	3.64203	0.523004	2.67032	high
TCGA-23-1118	7.16712	0	3.56427	6.04606	2.77991	2.33808	4.27085	1.72732	4.27117	3.31037	3.88904	1.4859	0.770778	low
TCGA-29-1694	3.25205	1	4.13181	6.19227	3.24347	4.11825	3.73163	2.90568	3.13717	3.52907	3.02352	0.962913	1.29376	high
TCGA-25-1318	2.91507	1	3.55095	5.92955	2.51422	3.90973	3.63486	2.83087	4.13547	4.17045	4.22151	0.704311	0.860645	low
TCGA-25-1870	1.24658	1	4.56846	6.45034	2.72154	3.82011	4.59028	3.43283	3.94974	3.79103	3.81703	0.75111	1.18008	high
TCGA-23-1028	4.11781	0	4.01936	5.94115	2.27913	2.94151	4.28134	1.58818	3.0362	4.34253	3.85606	0.545411	0.299023	low
TCGA-24-1469	0.758904	0	4.27264	6.9391	4.05061	2.97319	5.399	2.55951	4.07663	4.25302	3.58437	1.91697	1.24503	high
TCGA-29-1705	1.52055	1	3.68671	6.59495	3.13385	3.62468	4.00916	3.01889	4.09444	3.17989	4.41804	0.471866	1.52673	high
TCGA-13-1410	6.75068	0	3.65936	6.74333	3.21349	3.56026	3.67411	2.12914	3.34904	2.92154	3.08369	1.33793	1.46754	high
TCGA-24-1426	0.446575	0	4.15719	6.08029	3.46405	3.95126	3.61925	2.27656	3.68418	2.96962	3.04965	0.4276	1.7291	high
TCGA-20-1687	0.221918	0	4.30169	5.7505	1.78058	4.67172	3.66348	2.66454	4.06845	3.8296	3.64666	0.850907	0.790983	low
TCGA-13-0884	8.93151	1	3.88655	5.84908	2.89554	3.19658	3.44345	2.15862	3.04947	4.10582	3.08048	1.16277	0.566204	low
TCGA-13-1489	6.99452	1	3.93887	6.49326	3.33158	3.11976	4.67244	1.92684	3.42421	3.40979	4.68331	0.437123	0.626187	low
TCGA-29-1697	2.6	1	4.22038	7.20546	2.42113	3.87832	5.38777	3.35925	3.50396	3.9716	3.8955	0.715329	1.22159	high
TCGA-04-1362	3.69315	1	3.97675	6.29216	3.23809	4.53444	4.18939	2.13519	4.17261	3.80618	4.38837	0.99258	0.961693	low
TCGA-29-1688	6.57534	1	4.10858	5.72776	2.56604	1.63392	3.50342	2.41549	3.49942	3.29169	3.50061	1.6661	0.441825	low
TCGA-25-1313	2.24658	1	3.84521	6.36645	2.54052	4.05435	3.92855	3.09782	3.95832	3.77129	4.13081	1.66681	0.92161	low
TCGA-24-1616	3.1863	1	5.00457	5.87261	2.82281	3.30418	4.5312	2.96265	3.64904	3.69315	3.2919	0.164035	0.906079	low
TCGA-24-2281	3.71781	0	3.47617	5.95843	2.34066	3.77222	4.29834	2.63995	3.54403	3.8119	4.05043	1.86871	0.660287	low
TCGA-61-1736	4.06575	1	4.70486	6.70099	3.25171	3.5112	3.95382	2.5003	4.005	3.82699	3.37309	0.926405	1.05366	high
TCGA-29-1774	1.44384	0	4.82255	7.80855	1.92614	3.25168	5.81406	2.39295	3.8595	2.97449	3.342	0.0819431	1.59195	high
TCGA-25-1326	3.42192	1	3.62755	6.67032	2.34131	5.0883	3.76353	2.39476	3.9314	3.52146	4.30874	1.41528	1.01311	high
TCGA-13-0726	2.6	1	2.87451	5.49405	3.86302	4.64732	3.22502	2.00793	3.23135	3.17109	3.39649	0.716726	1.71818	high
TCGA-10-0937	1.66575	1	4.24842	4.83461	2.3332	3.37739	4.11669	1.52699	2.7075	1.89995	4.19584	0.786643	0.369121	low
TCGA-24-2023	3.73699	1	3.4078	7.66481	2.99282	3.92088	4.25855	2.89645	3.81793	2.90566	3.75597	0.673518	2.78144	high
TCGA-25-1320	3.16438	1	4.3248	6.16058	2.45717	2.86866	4.59368	3.16299	4.67088	4.88435	3.57776	1.02873	0.870808	low
TCGA-13-1498	5.51233	1	3.95804	6.16993	2.71609	3.5024	4.5227	2.24522	3.0072	3.86863	3.22903	1.0053	0.73565	low
TCGA-13-0725	1.03288	1	3.15554	6.13578	3.80447	2.60084	4.88409	1.8841	3.17898	2.61862	3.59127	1.2186	1.38881	high
TCGA-23-1119	10.8301	0	3.13849	6.54494	2.14536	3.48343	4.59257	1.56845	3.45355	2.63689	3.64075	1.27191	1.09766	high
TCGA-25-1315	4.33699	1	3.49717	7.68187	2.29877	3.83297	4.77604	2.80713	3.39281	4.15404	4.08698	0.315004	1.15522	high
TCGA-23-1123	2.78904	1	3.9095	6.21118	2.20438	4.83831	4.10665	3.16277	4.08828	3.44609	3.70733	2.42697	1.22753	high
TCGA-24-1551	4.32603	1	3.70283	6.6231	3.26512	3.34411	4.88749	2.58956	3.22155	3.37156	3.99925	1.57505	0.957105	low
TCGA-61-1737	3.73699	0	3.84506	5.82237	2.40398	3.30209	4.30307	2.70982	4.55316	3.36541	4.93529	0.972124	0.734686	low
TCGA-25-1317	0.167123	1	4.85322	5.99206	3.10413	3.65526	4.27164	3.58298	3.97177	3.58177	3.87385	0.539669	1.12683	high
TCGA-30-1892	4.06575	1	3.70213	5.97732	2.22897	2.49797	3.91911	1.88795	2.66789	2.73865	3.4717	0.398935	0.571077	low
TCGA-25-1329	1.25205	1	4.96248	6.94346	2.93277	2.89953	3.90651	3.65992	4.49908	4.50689	3.24941	1.27529	1.13715	high
TCGA-10-0928	1.54247	1	3.38549	5.79669	1.82402	3.41855	4.23622	2.33171	3.55638	3.05907	4.87627	0.209366	0.569368	low
TCGA-61-2000	1.20822	0	3.46666	6.68942	2.15985	3.04691	5.08265	2.74152	3.9442	2.49266	4.70143	0.927114	1.18859	high
TCGA-29-1781	0.69863	0	4.44437	6.55634	2.45914	3.65862	3.51181	1.88018	3.18756	3.31192	4.46736	2.37491	0.278562	low
TCGA-61-2002	1.49863	0	4.61809	6.45899	2.71051	3.34373	3.76784	3.09254	3.93044	2.95439	4.28386	1.64829	0.748821	low
TCGA-61-2098	5.46027	0	4.47539	6.42489	1.78906	4.26556	6.39522	4.04671	5.05666	4.02877	4.58197	0.270664	1.86554	high
TCGA-31-1956	3.67671	0	3.46363	6.03959	2.79565	3.62376	3.27747	2.54405	3.24736	3.33348	3.64908	2.20394	0.723202	low
TCGA-24-1549	4.71507	1	3.5988	6.71316	2.3706	2.96922	5.16436	2.60829	4.50158	3.76348	3.39152	3.243	1.1708	high
TCGA-24-2038	3.70959	1	3.93589	5.89791	2.4678	2.95788	4.00562	2.45583	3.81184	3.92945	3.97728	0.199879	0.65456	low
TCGA-24-1427	0.40274	0	3.34437	6.8592	3.4109	4.40677	4.52403	2.20442	3.74029	3.5936	3.19754	1.415	2.18504	high
TCGA-25-1628	1.71781	1	5.01116	6.38084	2.52202	4.22313	4.9524	3.3978	4.41574	4.55702	3.69615	2.00432	0.845303	low
TCGA-29-1693	8.48219	0	4.55719	6.39813	1.64889	1.64692	3.46506	1.65664	3.92505	2.40647	4.00451	0.536061	0.412895	low
TCGA-24-2035	2.34795	1	3.43894	5.97431	2.91643	2.54369	4.29073	2.73861	3.21639	3.32922	3.58083	0.874056	0.957016	low
TCGA-24-1845	0.317808	0	3.12347	5.60781	3.23773	2.65805	3.21336	0.900267	2.96607	2.90095	4.3692	0.968265	0.377759	low
TCGA-24-1842	0.693151	0	3.04939	6.81895	3.21744	3.17368	3.93151	3.68192	3.39183	3.57435	3.16651	1.78642	2.12398	high
TCGA-24-2288	0.0684932	1	3.72405	6.08974	3.3795	3.05626	4.06099	3.86035	4.17839	4.13722	4.12623	2.28788	1.04975	high
TCGA-13-1403	6.42466	1	3.3371	6.20082	4.27209	3.49833	4.11252	1.9952	3.31983	4.08518	3.71946	0.554362	1.13733	high
TCGA-61-1914	4.71781	0	5.36247	6.08552	1.44595	3.67616	3.90167	1.61801	3.42541	2.17954	4.87931	0.592043	0.24411	low
TCGA-23-1809	0.0438356	0	4.09272	7.19974	3.81416	4.93024	4.9461	3.89079	5.71539	4.45857	4.16284	0.542392	5.13926	high
TCGA-24-0966	0.635616	0	3.64898	5.56782	2.11141	3.26186	3.16555	1.47942	2.32658	2.01199	3.86254	0.482513	0.429134	low
TCGA-04-1365	2.59452	0	3.57379	6.87266	3.26769	3.0695	5.18607	2.44391	4.36287	2.78875	4.14645	1.61591	1.8534	high
TCGA-29-1690	3.96712	1	4.15304	5.09365	3.31715	2.92239	4.40757	2.30548	3.61898	3.21792	3.38265	0.774302	0.896517	low
TCGA-29-1711	2.88493	0	3.93817	5.89272	2.77496	5.02636	4.16129	1.83226	5.3631	4.19601	2.99043	1.58873	2.03036	high
TCGA-09-2056	1.03836	0	3.06779	5.73151	2.56884	2.63803	3.5149	2.13756	3.26456	2.45528	3.33123	0.434014	1.19788	high
TCGA-25-1626	1.41918	1	3.80419	6.40614	3.23742	3.65482	4.25904	3.75864	3.64371	4.08693	3.40388	1.99617	1.40914	high
TCGA-13-0800	7.29041	0	5.32387	6.34082	2.01407	4.83658	4.8346	2.31187	4.67749	3.77082	4.99824	0.317209	0.552036	low
TCGA-04-1361	2.70959	0	3.18247	6.92136	3.58898	4.28236	4.23197	1.66704	2.92445	3.25624	3.46165	1.24407	1.39643	high
TCGA-13-1497	10.6055	0	4.5573	5.88872	2.2522	3.10712	1.27548	1.3515	4.4109	4.05401	4.37099	1.04616	0.21017	low
TCGA-24-1103	4.50959	1	4.00408	6.12935	2.93757	2.5258	3.82386	2.40453	4.23024	4.3226	3.39457	0.332766	0.900494	low
TCGA-24-1546	5.35616	1	3.58907	5.92439	3.30354	3.89124	3.41383	2.89843	3.6394	3.96116	4.03986	0.865915	0.942912	low
TCGA-13-0891	8.56986	1	4.14917	6.56473	2.87114	2.6088	3.99822	1.66769	2.72376	3.09034	3.72207	0.437695	0.503094	low
TCGA-09-2053	3.31233	0	4.12313	6.78508	3.37367	3.50116	3.79253	2.1311	3.79154	3.02678	3.38811	1.31163	1.32738	high
TCGA-24-2261	0.0657534	1	3.37821	6.67632	3.48439	3.55743	4.57542	4.05243	4.29353	3.93737	4.10054	2.24872	2.02586	high
TCGA-61-1900	0.482192	0	4.71793	6.63429	2.54386	2.83666	5.13481	2.22187	4.64614	3.28887	3.12749	0.651608	1.52397	high
TCGA-29-1783	0.60274	0	3.21023	5.97986	2.19012	4.47999	4.58738	3.44686	3.42441	3.29611	3.46715	0.870209	1.93684	high
TCGA-23-1122	3.25753	1	4.18342	6.91466	2.64201	4.00407	5.86396	3.35515	3.84694	4.3324	4.8896	2.05253	0.689602	low
TCGA-30-1866	3.05205	1	4.13087	6.11542	1.91225	3.09516	4.01258	1.77278	3.37065	2.67577	3.49431	0.847336	0.640799	low
TCGA-13-0883	5.74521	1	4.86761	5.59707	3.16329	3.29838	5.0056	2.47125	4.55585	4.09263	4.18513	0.895747	0.679949	low
TCGA-13-1487	1.86575	1	3.17234	5.93773	2.60783	3.45081	5.96948	2.32998	4.56451	3.65355	3.59254	0.199872	2.388	high
TCGA-24-1604	7.36438	1	3.67335	6.38422	3.19614	4.34947	4.16895	3.52434	3.90683	3.86217	5.27984	1.23538	0.882427	low
TCGA-13-1501	3.6	1	3.1719	5.20493	2.17436	3.44475	3.61893	1.93634	2.61721	3.46394	2.78956	0.666404	0.695071	low
TCGA-09-1659	0.832877	1	3.94328	5.84048	2.56934	2.60776	4.4767	1.70508	4.52796	2.21712	3.64889	0.624193	1.37604	high
TCGA-29-1770	2.03014	0	3.78901	6.22574	3.40906	3.7985	4.23001	2.41601	3.48459	2.92411	4.54526	0.499386	1.01879	high
TCGA-24-1418	0.665753	0	5.04728	6.83996	2.80557	3.78141	5.2275	3.2387	4.48035	3.59436	3.70504	0.780224	1.58239	high
TCGA-61-2109	1.72329	1	3.74321	7.58597	3.06407	3.8174	4.53059	3.28031	3.62191	3.03682	3.70691	0.748906	2.49995	high
TCGA-29-1696	2.8274	1	4.0537	6.04899	1.86269	3.61575	3.61458	2.19714	3.51974	2.03422	3.69813	0.377629	1.00174	high
TCGA-5X-AA5U	0.989041	0	4.80577	6.98226	2.21605	4.22223	5.1112	3.01892	4.88174	6.5951	4.51867	0.256672	0.500762	low
TCGA-29-1703	4.9726	1	5.2463	7.02788	2.05738	3.57632	5.33672	2.15222	4.06106	4.04626	3.83968	0.551917	0.609586	low
TCGA-29-1762	7.21644	1	3.90015	6.36422	1.71127	2.91122	4.62678	3.17776	3.37352	3.60587	3.72802	0.188157	0.841954	low
TCGA-13-0730	1.48493	1	3.72632	6.92933	3.36595	3.91212	5.25807	3.32451	3.55048	3.36596	3.09782	0.480501	3.3275	high
TCGA-61-2008	2.55342	0	4.35789	6.05207	2.59406	4.30785	4.38262	3.4212	4.47414	3.85597	4.71757	1.40096	0.867406	low
TCGA-20-1686	0.243836	0	2.2658	6.544	1.67439	2.81248	4.27635	1.23514	2.42906	3.72557	3.07682	0.329545	0.69666	low
TCGA-13-0906	9.91507	0	4.76016	5.98474	2.03508	3.61251	4.60615	2.8494	4.32943	2.54019	4.16196	0.830941	0.997147	high
TCGA-13-1483	2.45205	1	3.37309	6.21937	2.50432	3.87309	4.0742	2.36508	4.3735	2.97908	4.36394	0.861263	1.34639	high
TCGA-04-1331	3.66027	1	4.12093	6.15915	2.92275	3.03541	4.16729	3.05054	4.11298	4.40171	4.3845	0.586258	0.682365	low
TCGA-23-1109	4.27945	1	4.18815	6.4292	3.48045	3.97132	4.16163	2.06464	3.86782	3.48295	3.49519	0.522448	1.36983	high
TCGA-23-1111	0.268493	0	4.75613	7.15434	3.40766	2.74563	4.47988	3.20241	3.69896	3.53625	3.30559	0.30053	1.51934	high
TCGA-59-2350	1.86027	1	3.77071	7.25634	2.85197	3.31404	3.95017	3.15206	4.20263	3.68403	3.01901	1.00391	2.37511	high
TCGA-24-2297	4.65479	1	3.65399	5.85689	2.77948	3.11158	3.7316	2.64602	4.02314	4.16878	4.31379	0.782602	0.641697	low
TCGA-13-1509	6.67945	0	3.79942	5.39652	2.62041	2.83634	4.97128	1.77578	3.29003	2.8365	1.97453	0.805094	1.56535	high
TCGA-24-0968	1.63836	1	3.22364	6.39483	1.99525	3.42927	4.6931	1.55653	3.59252	3.61952	4.46409	1.8736	0.460757	low
TCGA-09-2048	0.378082	1	3.87961	7.55085	1.71607	3.69837	5.53152	2.11123	3.80301	1.93909	4.18062	0.166112	1.79928	high
TCGA-29-1707	3.49863	0	2.75492	4.64487	3.14716	2.69426	3.52911	1.58996	2.6526	3.73897	3.62262	1.02623	0.42029	low
TCGA-09-0367	1.49863	1	3.10151	6.33196	2.94044	3.22855	3.59433	2.46763	3.11133	1.71342	3.4194	0.337211	2.19109	high
TCGA-13-0924	7.16164	0	3.63902	6.62228	2.58982	2.7334	5.31199	2.36931	3.30386	2.01679	3.41088	1.16553	1.66581	high
TCGA-24-1565	0.854795	1	3.81175	6.06735	2.60539	4.17547	4.24514	2.04905	4.00956	3.70117	3.74208	1.60844	0.881407	low
TCGA-24-1467	8.83288	1	3.78764	6.52978	3.36732	3.6393	3.76012	3.05946	4.80373	4.00716	3.93486	0.788776	1.84805	high
TCGA-24-1846	0.364384	0	3.79125	6.28202	2.88275	3.44721	4.89366	2.92797	3.5419	4.03013	3.81846	1.33245	0.925057	low
TCGA-30-1862	0.509589	1	3.5537	7.28726	2.89596	2.29404	4.64859	3.16631	4.65637	4.26198	3.40786	1.11065	1.95436	high
TCGA-24-2298	4.43836	1	4.08827	7.00334	2.83797	4.37356	3.83408	3.44766	4.4875	4.54235	3.48777	1.0783	1.78313	high
TCGA-13-0901	1.6137	0	2.4158	4.95508	2.01532	2.18906	4.10209	0.992864	2.83667	2.67882	3.41612	0.757631	0.550418	low
TCGA-23-1021	3.96164	1	2.65471	4.99056	3.4333	2.75414	3.02827	2.46883	2.66973	2.7575	2.26248	0.208678	1.91978	high
TCGA-57-1584	1.76164	0	6.00456	5.89812	3.12662	4.73503	3.51475	2.53469	3.83099	3.93498	3.62975	1.18637	0.480841	low
TCGA-13-A5FT	5.87123	0	3.4178	7.60198	1.60715	3.56825	4.01081	3.16472	3.34868	3.67612	3.14649	0.886763	1.48391	high
TCGA-59-2354	2.86575	1	4.08591	5.83347	2.88465	4.2052	4.70617	3.33306	4.47779	4.19953	3.38773	1.66112	1.58534	high
TCGA-24-2280	5.87123	0	3.6062	5.92533	2.71168	3.90503	4.80565	2.82223	4.04055	4.71437	3.9757	1.03629	0.892368	low
TCGA-25-1321	2.83014	1	3.65918	6.36772	3.21643	4.32299	3.6433	2.56096	4.17307	2.84121	4.02191	0.583147	1.94992	high
TCGA-13-0768	4.88767	1	3.23036	5.80922	3.36752	2.978	3.28874	1.84793	3.38661	3.11522	3.00234	2.77618	0.870835	low
TCGA-13-0893	3.6137	1	3.05818	6.50447	3.40658	4.00597	3.92375	1.39487	3.43627	3.72928	4.1743	1.25569	0.806641	low
TCGA-36-1570	1.79452	0	5.0535	5.83378	2.34483	4.50129	4.89968	2.26278	5.00539	3.85606	4.67378	1.26762	0.615342	low
TCGA-61-1910	3.08767	0	4.3427	5.57388	3.0702	3.85584	3.56551	3.90183	3.48222	3.23828	4.49687	0.57648	0.862914	low
TCGA-23-1029	0.734247	0	5.1949	7.94387	2.28392	4.16662	5.02959	3.36279	3.78111	4.1178	5.10957	2.45442	0.422816	low
TCGA-36-1580	2.01918	1	4.06238	6.2861	2.90734	3.02871	3.40519	2.42867	3.81767	2.58579	3.59195	1.00528	1.14121	high
TCGA-59-2348	15.0164	0	3.10105	5.93879	3.26929	3.34153	3.97188	2.95387	3.64893	3.92624	4.07769	1.27684	1.03549	high
TCGA-13-1495	7.53151	1	3.57993	6.24461	1.53681	3.5016	5.18758	2.73242	3.66867	3.12989	3.9825	0.857415	0.992325	low
TCGA-13-0720	3.71233	1	3.71082	5.84602	3.05609	3.3972	3.57192	1.38376	3.74927	3.74178	3.04281	0.614743	0.908407	low
TCGA-25-1630	3.18356	1	4.29429	6.16606	3.48727	3.84506	5.19061	2.12825	3.18034	3.72108	3.51399	1.18455	0.871952	low
TCGA-61-1919	3.18082	1	3.37691	5.86731	1.75943	2.96637	4.44291	2.69069	4.09866	3.43079	4.36984	0.849808	0.757642	low
TCGA-13-1496	0.353425	1	3.21852	6.27327	2.31369	3.48125	4.46001	1.42496	3.74567	3.8486	4.17749	2.62926	0.454469	low
TCGA-29-1763	5.56712	0	4.8948	5.98683	2.77982	3.8543	2.22867	4.6704	3.77549	4.55022	4.56234	1.45979	0.442915	low
TCGA-24-1104	5.29589	1	2.97392	7.03381	2.73721	4.45372	3.07635	2.09683	3.35096	3.6581	3.80611	0.919664	1.16079	high
TCGA-61-1907	2.60822	0	2.92465	7.04175	2.52605	4.01259	4.37933	1.26827	3.18806	2.36902	3.48332	1.70005	1.39864	high
TCGA-13-0766	4.72603	1	3.10431	5.98873	2.75136	3.35486	3.99703	1.8933	2.1948	2.20473	3.41478	0.578717	0.966064	low
TCGA-24-2027	9.14247	1	4.18079	6.63705	1.90489	3.6909	4.97013	2.85633	4.58924	3.23571	3.4198	0.499648	1.97832	high
TCGA-24-2024	4.84658	1	3.94406	5.34371	3.26042	4.09584	4.16063	3.28515	4.37137	3.07321	4.98791	0.605633	1.17425	high
TCGA-31-1951	1.87397	0	3.75354	6.34478	3.53581	3.45099	3.96954	2.41769	4.2256	4.25015	3.27729	1.78831	1.2542	high
TCGA-04-1530	9.92329	1	2.78458	6.18098	2.66375	2.98448	5.5028	2.18401	3.84241	3.61794	5.32338	1.54026	0.616745	low
TCGA-24-1419	0.654795	0	3.92084	7.34397	2.53316	3.7176	5.67067	2.99303	3.80773	3.48918	4.03589	1.4502	1.44172	high
TCGA-29-1701	1.41096	1	3.32537	6.88175	1.37507	2.71069	4.9006	1.01233	2.91126	2.50666	3.78638	0.719772	0.572158	low
TCGA-23-1026	2.23562	0	4.18035	6.08889	3.28145	4.1275	4.43077	1.94167	3.44506	3.37251	3.18823	0.899201	1.17006	high
TCGA-04-1332	3.41644	1	3.53538	6.14453	2.53648	4.26768	3.63658	3.21945	2.62726	3.58155	3.14292	0.631178	1.1761	high
TCGA-23-1113	2.6	1	4.04059	6.77494	3.31193	3.73841	3.85985	3.06638	2.8313	3.30798	2.99008	0.121699	1.7032	high
TCGA-29-A5NZ	2.98082	1	4.88496	7.19041	1.58991	3.33527	5.0869	4.14086	4.89639	5.16874	4.43906	0.896814	0.757239	low
TCGA-20-1682	2.29315	0	3.62521	5.72451	1.91983	2.91162	5.03765	2.75026	3.66278	3.28496	3.80654	0.977598	0.851328	low
TCGA-23-1107	0.0246575	1	3.92628	7.32807	2.32268	1.99058	4.70437	1.39171	2.75252	1.67729	1.45093	0.483089	2.34664	high
TCGA-20-1683	2.11507	0	4.47324	6.70504	2.55355	3.36909	4.12165	4.37449	4.557	4.71364	3.82384	1.21474	1.23091	high
TCGA-59-2352	0.783562	1	3.77824	6.89143	2.21167	3.97606	4.30375	3.27546	4.14677	3.5607	3.43239	1.90176	1.64876	high
TCGA-24-2262	0.030137	1	3.86004	6.62755	2.53064	2.05548	3.74141	2.12473	3.91275	3.93126	3.47885	1.04729	0.654392	low
TCGA-23-1114	5.72329	1	4.34887	6.86764	2.05914	3.22933	6.05326	2.582	4.07218	4.23025	4.52238	0.211612	0.716838	low
TCGA-24-1431	1.59726	1	2.9212	7.19528	3.1471	2.96929	4.40643	1.93036	4.06942	2.58325	3.04811	0.622892	3.46437	high
TCGA-23-2084	4.15342	1	4.47536	7.16353	3.30868	3.05597	3.97309	2.11805	3.87317	4.23209	3.89103	1.69113	0.588974	low
TCGA-04-1536	2.42466	1	3.59144	5.45846	2.25008	3.70905	4.39971	1.71434	3.44375	3.03524	4.00661	0.335931	0.698173	low
TCGA-04-1519	0.0657534	0	4.62604	6.26653	3.12781	3.65378	3.96692	2.44663	3.65549	3.6833	3.1962	0.218442	1.08212	high
TCGA-24-1560	3.67397	1	4.94815	7.27788	2.01301	3.15721	4.45837	1.74248	3.78005	3.52322	3.42211	0.615981	0.640193	low
TCGA-59-2351	9.67671	0	3.6999	6.6101	1.89491	2.38298	4.21611	2.7681	3.7579	3.36847	3.80021	1.79496	0.693506	low
TCGA-31-1953	0.558904	0	4.34897	7.18569	2.73989	3.81822	4.46724	2.37796	3.87129	3.87276	4.15636	2.10801	0.669788	low
TCGA-24-1474	1.85205	1	3.36534	7.15281	2.41292	3.98171	6.66034	2.971	4.84591	4.14837	4.38012	1.21971	2.25016	high
TCGA-25-1623	1.54795	1	4.61034	7.17239	2.72239	3.67593	4.27569	2.41929	3.69538	3.58091	3.06199	2.2336	0.961887	low
TCGA-13-0897	5.97808	1	3.21969	5.19621	1.77996	3.58258	3.61771	1.68978	4.06908	2.6927	3.27515	0.676158	1.12812	high
TCGA-24-1930	6.7589	1	3.35363	6.38692	3.37347	3.80193	4.0275	2.54595	3.49208	4.04046	4.1471	2.00893	0.791162	low
TCGA-10-0931	2.73973	1	3.05752	5.55498	3.45387	3.65834	3.83716	0.860698	3.84006	1.71071	3.02239	0.722593	2.31574	high
TCGA-13-0765	3.80548	1	4.05136	5.7817	3.60305	3.3945	3.03457	1.19625	3.42509	2.24622	3.02278	0.356109	1.20146	high
TCGA-04-1651	3.01918	1	3.83366	4.98286	2.8055	3.75107	3.67153	2.97326	2.901	3.77902	3.63134	0.662053	0.618075	low
TCGA-25-2396	0.252055	1	3.6592	5.82527	2.936	2.74529	4.51537	1.85459	4.12012	3.87614	4.17539	2.28682	0.50866	low
TCGA-36-1577	2.14521	0	4.82081	8.59651	2.54508	4.07129	4.60402	2.35353	3.58735	3.84429	3.96645	0.314764	1.02481	high
TCGA-30-1857	0.0219178	1	2.96502	5.88792	4.1376	4.035	3.23038	1.84642	2.54091	2.93767	2.65964	0.988001	1.76139	high
TCGA-13-1409	4.7726	1	4.53984	6.13978	2.78089	2.95655	4.85846	3.22957	3.57527	3.58494	3.67591	0.176852	1.00542	high
TCGA-04-1655	3.78082	1	3.76028	6.27454	2.47065	3.29062	3.92933	2.30942	2.92155	3.96667	2.6545	0.106489	0.974615	low
TCGA-59-2355	0.178082	1	3.59095	5.62083	2.2396	4.30325	4.22618	2.08059	3.49989	4.07465	3.98291	0.921624	0.584131	low
TCGA-61-1995	0.167123	0	4.80817	7.25822	3.12636	4.99295	4.25442	3.92274	3.93539	3.51777	3.13853	1.41711	2.65416	high
TCGA-25-1322	0.249315	1	4.12244	6.99158	2.76345	4.3918	3.95795	3.61352	3.8074	4.12354	4.231	1.32002	1.06948	high
TCGA-13-0905	10.263	0	4.18027	5.84628	2.60774	2.63656	4.56142	2.30765	2.93579	4.42595	2.69736	0.46285	0.601081	low
TCGA-09-2051	5.25753	0	4.45553	7.22713	2.81995	3.8306	3.66761	2.94736	4.09641	3.48451	5.14088	1.68034	0.599072	low
TCGA-13-0900	11.1699	0	4.45473	5.22542	2.13678	3.01204	4.02924	2.03788	3.76807	4.04317	3.20458	1.50108	0.409406	low
TCGA-61-1728	2.32329	0	4.03309	6.61717	2.60874	4.82804	4.47416	2.69428	3.41205	3.07078	4.22143	0.528561	1.2099	high
TCGA-24-1544	2.24658	1	3.63695	7.34831	2.17261	4.84105	5.33387	3.24266	3.96819	4.15561	3.79909	0.490088	2.14584	high
TCGA-04-1343	0.989041	1	3.55307	6.60249	3.38767	4.40542	4.27256	2.3573	2.44126	2.14777	3.53775	0.908952	1.64953	high
TCGA-24-2267	3.96164	1	3.36588	5.85647	3.24841	3.01611	3.3048	2.72763	4.12936	4.46754	4.11022	2.51377	0.585808	low
TCGA-04-1648	2.3863	1	4.32296	6.48893	2.83558	4.24253	4.60048	2.69905	3.05032	3.80176	4.0181	0.854177	0.705464	low
TCGA-59-2363	0.452055	0	4.44274	6.59484	2.33249	3.15857	5.68859	2.45762	4.77719	3.42238	4.37087	0.512218	1.14354	high
TCGA-24-2290	3.01918	1	3.7323	7.61313	2.58271	3.04794	4.44351	2.38584	4.59486	4.33523	3.5623	1.54474	1.30406	high
TCGA-13-1512	1.21096	0	4.80604	6.715	2.30846	2.53886	4.22777	1.34178	4.26167	3.57575	3.30942	0.750845	0.610556	low
TCGA-10-0938	1.74247	1	4.13055	6.60293	3.39762	3.36932	5.01358	2.51984	3.11241	2.68791	3.55473	0.668685	1.46255	high
TCGA-24-1417	0.652055	0	4.35949	6.20078	2.44356	2.99035	4.26382	3.04593	4.7805	4.83609	4.44055	2.32704	0.456771	low
TCGA-13-0913	9.10959	0	2.91183	5.75265	2.36589	2.8524	4.51094	1.32122	2.32245	1.88558	3.7254	0.669251	0.729212	low
TCGA-13-2060	6.49041	0	3.68666	6.32476	1.90423	2.79602	4.52184	1.15147	3.70342	3.24728	3.93862	1.42657	0.463264	low
TCGA-31-1950	1.56438	0	3.84363	7.35127	2.69079	4.36826	5.08198	2.80545	3.96259	3.15732	4.24449	2.51664	1.36823	high
TCGA-13-1408	4.60274	1	3.09674	5.26271	3.41488	2.67998	3.83752	2.53721	3.99125	3.70164	3.58433	1.26429	1.11576	high
TCGA-61-2113	1.85205	1	3.27652	7.29754	3.17697	2.7193	5.08676	3.37519	4.2661	3.95843	4.04142	1.81979	1.77911	high
TCGA-24-0982	1.86027	1	2.82026	6.12857	2.15177	3.71345	4.45269	2.13369	3.35398	3.80372	4.19867	1.17141	0.705283	low
TCGA-61-1738	2.98356	1	4.67249	6.13509	2.48625	5.07271	4.73379	1.58182	3.83909	2.4412	3.97739	0.96975	0.989837	low
TCGA-24-2020	12.6685	1	3.89998	6.87579	3.1055	3.58888	4.6795	2.22615	3.09534	3.29403	3.04762	0.10687	1.61666	high
TCGA-61-1733	2.64932	0	4.04163	6.62997	2.26176	4.00347	3.81101	3.27933	3.73346	3.42243	4.23736	0.746317	0.985906	low
TCGA-24-1850	0.460274	0	4.12647	6.1957	1.72488	5.07137	5.2322	2.2327	4.04632	3.37786	3.57834	1.64347	1.13367	high
TCGA-25-2392	0.0849315	1	3.50845	7.15865	1.9888	5.48009	4.07011	2.97736	4.44818	2.71809	4.19737	1.99133	2.25638	high
TCGA-24-1550	3.42192	1	3.73659	6.95843	2.06937	2.98714	5.34394	3.34648	3.22942	3.55459	3.14132	1.19542	1.39978	high
TCGA-25-2393	3.16986	1	3.31546	6.58531	1.38422	3.21263	6.12784	2.88085	3.78166	3.16102	3.81691	0.320074	1.59235	high
TCGA-25-2404	2.41918	1	3.5343	6.44604	2.66207	4.05001	5.0289	2.56154	4.46003	4.22229	4.38736	1.15717	1.13116	high
TCGA-04-1347	5.25753	0	4.04621	6.44067	1.58937	2.79127	5.50746	1.33059	3.37865	2.28744	3.18848	0.20479	0.987929	low
TCGA-04-1338	3.88493	0	2.92097	5.00231	2.01979	3.45086	4.38862	1.04989	2.9004	2.90608	2.49814	1.17459	0.85817	low
TCGA-61-2097	5.05205	0	5.32761	5.95258	3.27479	4.32768	4.26223	3.26366	3.61692	3.73738	3.81679	1.4555	0.717834	low
TCGA-36-1568	2.39726	0	3.71654	6.60542	2.88093	3.99918	3.95684	4.61683	3.96943	4.1302	4.02966	0.908944	1.89518	high
TCGA-24-2036	5.33425	1	4.696	6.8968	3.20087	3.99072	4.31192	3.53523	4.61718	3.2411	4.06907	0.279515	2.23408	high
TCGA-13-0797	5.81096	0	3.02873	6.89277	3.76462	5.19795	3.19087	2.56391	2.86094	3.33371	4.48857	1.09507	1.258	high
TCGA-57-1585	0.145205	1	3.45976	6.63858	3.93004	4.5553	4.69944	2.85837	4.10148	4.1181	4.37731	1.05045	1.78674	high
TCGA-13-0727	1.26575	1	3.74308	6.34309	3.52546	4.16263	4.28075	2.46649	3.12821	2.72278	3.11619	0.477579	2.17847	high
TCGA-13-1505	5.47397	0	3.76014	6.24229	2.65123	2.88221	4.77324	2.97969	3.99137	4.2946	3.71458	1.14132	0.938817	low
TCGA-25-2042	1.08493	1	4.02199	6.13775	2.73375	3.68042	3.6171	3.52664	4.48339	3.98287	3.27464	0.820056	1.78144	high
TCGA-24-2289	5.6137	1	3.92755	6.60588	2.64205	4.09444	4.38042	3.02259	4.29912	3.41451	3.93683	2.19191	1.32542	high
TCGA-23-1030	2.4274	0	4.32298	5.89676	2.60021	3.86472	4.46106	2.62759	3.95435	3.21559	4.56847	0.48051	0.771795	low
TCGA-13-1405	2.37808	1	4.3255	6.64801	3.40776	3.63408	3.97769	2.79135	3.62776	3.94743	2.87698	1.17365	1.39271	high
TCGA-29-2414	7.18082	1	4.40218	5.90276	2.04302	3.47774	4.36343	3.23012	4.13964	4.05065	4.05063	0.779068	0.702219	low
TCGA-WR-A838	0.832877	1	3.04209	7.41851	2.96474	3.47764	6.10648	3.33511	4.26628	4.40781	3.85707	0.569539	2.97349	high
TCGA-25-2391	4.08767	1	5.21329	7.04629	2.49273	4.54954	4.05377	2.91032	3.54842	3.87738	4.05645	1.27918	0.593424	low
TCGA-13-1407	6.94247	0	3.53135	6.14735	2.289	2.58904	4.38848	1.78344	3.01235	3.56553	4.08018	0.76191	0.420973	low
TCGA-29-1766	3.28493	1	4.09517	6.3009	2.04569	2.71109	4.5083	2.0276	3.45291	2.38151	3.54092	0.928423	0.832012	low
TCGA-25-1328	5.50411	1	4.74819	6.1579	3.62571	3.08919	4.51392	2.90315	4.48821	4.39522	3.85143	0.765662	0.969142	low
TCGA-25-1877	2	1	4.5186	6.08979	1.8691	2.56733	5.54606	1.65213	3.03802	2.03	4.48364	0.732155	0.407321	low
TCGA-13-0714	0.517808	1	2.76817	5.27688	2.77096	3.10261	3.51769	2.18078	2.2935	2.26686	2.71113	0.583896	1.30738	high
TCGA-24-1924	2.51781	1	3.3987	7.00585	1.8956	2.64598	4.59335	1.81301	2.85868	3.94379	2.79243	1.72658	0.638382	low
TCGA-24-1105	3.95068	1	3.8063	6.44718	2.97099	4.8131	3.99041	2.62637	4.03523	2.6377	4.01015	0.890437	1.99879	high
TCGA-24-1430	2.36438	1	4.59533	6.52035	3.22491	2.77741	4.99711	4.08455	4.21665	3.28867	5.2124	0.261157	1.07311	high
TCGA-04-1542	7.01644	1	3.99162	5.82014	2.7723	3.48318	4.01912	2.61326	3.12459	3.20261	3.85443	0.289814	0.789535	low
TCGA-24-1923	1.89041	1	4.44848	6.10294	3.39358	3.27713	3.78092	2.19839	3.33394	4.3403	3.39887	0.903124	0.562661	low
TCGA-10-0933	1.22192	1	3.50328	6.10828	2.33089	2.42633	5.33882	1.87245	3.00718	3.76333	3.46922	0.645079	0.622557	low
TCGA-23-1110	4.54247	0	4.48193	6.48841	2.58007	3.73393	6.20826	2.98375	3.80387	4.46164	4.49204	0.218575	0.775224	low
TCGA-24-1557	3.32329	1	3.97214	5.68315	2.75897	4.37607	4.41023	3.0153	4.03483	4.10094	3.85808	0.942848	1.08222	high
TCGA-09-0366	4.8137	1	3.90342	6.80313	3.80052	4.43417	4.73745	2.77047	3.2431	3.45276	4.29116	1.42574	1.20592	high
TCGA-24-1413	0.526027	0	3.76793	5.54723	2.75975	3.15359	3.99897	2.50377	3.49657	4.25575	4.30122	0.969414	0.432472	low
TCGA-10-0927	6.82192	1	3.03305	5.97708	2.12184	2.67972	3.08116	2.92258	3.56078	3.30268	3.43802	0.153036	1.16909	high
TCGA-24-1603	7.51233	1	4.82603	6.79107	2.90549	4.01134	4.27449	3.07984	3.7296	3.65286	4.036	0.514785	0.961206	low
TCGA-24-1425	0.49589	0	4.58827	5.24518	3.22258	3.41073	4.033	3.73847	3.63595	4.26106	4.0385	1.39947	0.578761	low
TCGA-09-1667	5.15616	0	4.61942	6.80666	1.96299	2.89568	5.39137	2.88881	4.30753	3.66582	5.1476	1.64055	0.446045	low
TCGA-61-2104	6.40548	0	3.53182	6.05351	3.96398	4.21771	4.10788	2.95903	3.6052	3.98484	4.87051	1.55172	0.834872	low
TCGA-24-0970	0.969863	1	4.13343	6.90378	3.17274	3.31243	3.96052	2.20558	3.82039	2.901	2.99588	0.554364	1.88788	high
TCGA-24-1928	0.920548	1	3.31844	7.51045	3.03393	3.2824	5.04476	3.55676	4.34159	4.37258	3.43748	0.97194	2.89035	high
TCGA-24-1558	1.6274	1	3.14031	6.53254	2.05308	5.36727	4.9325	3.45859	4.16026	3.97791	4.36033	0.425569	2.12394	high
TCGA-13-0795	1.69589	1	2.90253	6.14992	3.27548	3.83312	4.2229	1.5142	2.37273	2.48637	3.10965	1.39913	1.23455	high
TCGA-29-2427	5.20548	0	3.82801	6.06177	2.81892	4.296	3.39881	2.90588	2.77681	3.36887	4.18205	1.91815	0.54763	low
TCGA-25-1323	1.08219	1	3.75178	6.48468	2.18018	3.96549	4.26963	3.7158	3.70305	3.376	3.84635	0.612317	1.56899	high
TCGA-61-1911	3.54247	0	3.69572	6.68512	3.24022	3.43475	4.00626	1.92318	3.1892	2.48818	3.16746	1.93828	1.28878	high
TCGA-29-2428	3.7589	0	4.00469	6.27486	2.19962	3.78576	3.84286	2.82068	3.76792	3.33215	4.07714	1.2645	0.783044	low
TCGA-09-1665	3.46849	1	3.44552	5.36304	2.56871	3.60023	4.86304	1.57099	4.30307	2.90729	4.33545	1.11501	0.893004	low
TCGA-09-0364	2.43014	1	5.01798	6.17888	2.25629	3.375	5.39495	3.63485	4.13579	3.0585	4.43504	0.208642	1.03768	high
TCGA-13-1492	10.463	1	4.33326	7.41951	3.38531	1.83436	4.94777	2.85469	3.39197	4.37301	3.16619	0.938752	0.946542	low
TCGA-30-1891	2.50411	1	3.70845	6.08608	2.4669	3.5366	4.67685	1.90855	3.035	2.41725	3.98403	0.643696	0.849397	low
TCGA-13-1506	2.84658	1	5.0194	7.04433	2.80988	3.39722	4.42251	1.78305	4.36212	3.10213	2.528	1.02958	1.63008	high
TCGA-57-1583	0.947945	1	2.90353	5.43968	2.78188	2.4804	4.28721	3.0196	4.1043	3.21468	3.56643	0.64613	1.74645	high
TCGA-04-1514	4.71233	1	5.19799	6.60236	1.92452	4.24151	5.2999	4.18009	4.62439	4.95078	4.35489	0.454591	0.878766	low
TCGA-09-2044	0.509589	0	3.4072	7.01494	2.04738	3.30211	4.11163	1.60656	4.14242	2.38367	4.93559	1.43409	0.748755	low
TCGA-24-1423	0.520548	0	3.35925	5.31116	2.99494	4.71381	4.25362	2.87655	3.50792	4.27406	4.32491	0.719731	0.846928	low
TCGA-30-1718	4.32603	1	3.866	7.49734	1.74032	3.34095	4.52023	2.07854	3.30868	3.02962	4.16605	1.30058	0.655015	low
TCGA-13-0886	12.7808	0	3.86874	5.78275	2.90068	3.62927	4.38327	1.5019	3.28844	2.95182	3.33257	1.68724	0.762369	low
TCGA-20-0991	2.18356	0	2.60992	5.37863	2.51755	2.20382	4.54002	1.56202	2.62154	2.10901	3.58974	1.99681	0.66338	low
TCGA-24-1464	1.03836	1	2.98149	5.71854	2.77821	2.96097	4.69044	2.07065	3.82794	2.59994	4.06752	1.0241	1.26128	high
TCGA-13-1488	5.90137	1	4.13145	5.62515	2.80489	3.38799	5.06966	1.62999	3.72184	4.08204	4.00826	1.81597	0.419851	low
TCGA-24-1847	0.939726	0	3.74251	6.65507	3.40876	3.81861	4.01793	2.11367	3.69583	4.35625	4.07304	1.99913	0.651278	low
TCGA-25-1316	3.50411	1	4.56764	6.13584	2.07956	3.84715	4.69088	5.17575	3.95707	3.87859	2.64866	0.497754	2.87332	high
TCGA-04-1341	0.090411	0	2.97392	5.60537	2.10107	3.57749	4.51685	1.3922	3.15447	2.57638	3.21406	0.507788	1.1376	high
TCGA-13-1485	1.72329	1	4.2758	5.7489	4.05669	3.0278	3.92574	2.20198	3.6556	3.41718	3.39883	0.222547	1.1479	high
TCGA-24-2254	4.75616	1	4.0537	7.10547	3.5561	4.13916	4.56821	3.49997	4.03364	4.59893	4.71641	0.651239	1.18111	high
TCGA-25-2399	1.66575	1	3.99584	6.99794	3.52595	4.0881	4.70295	2.55245	3.85375	3.04999	3.80829	1.77247	1.71893	high
TCGA-13-1511	4.52055	1	4.67899	6.59802	2.32367	3.46076	4.17966	3.77739	3.58808	4.68038	3.90564	0.776965	0.617591	low
TCGA-30-1860	3.74247	1	3.47169	6.85968	2.14833	2.82128	1.32734	2.18877	3.13017	2.75947	3.5709	1.79015	0.526148	low
TCGA-25-2400	3.50137	1	5.22922	6.59638	1.26047	3.61894	4.86533	2.47143	3.82244	3.38025	3.84682	0.804399	0.503365	low
TCGA-24-1435	3.6274	1	3.83442	5.93411	2.19082	4.03562	4.55247	3.03233	4.46255	4.25661	4.99108	0.976704	0.659094	low
TCGA-61-2009	3.32055	0	4.6006	6.18177	2.39803	4.09035	4.37848	1.66508	3.42368	2.76414	3.65366	0.50777	0.758186	low
TCGA-36-1569	2.42466	0	4.39818	6.44252	2.34632	3.81781	4.38727	3.38857	4.62311	3.62527	4.10272	1.96109	1.08305	high
TCGA-23-1116	1.62192	1	2.56184	6.02904	2.96878	3.61057	4.161	1.32837	3.23707	2.89247	3.16705	0.999081	1.50078	high
TCGA-04-1350	5.33151	1	4.51851	6.07482	2.4717	3.18233	3.81321	1.84402	3.29371	2.95179	3.35078	0.294534	0.670109	low
TCGA-23-2077	9.65753	0	3.28153	6.24175	3.45596	3.6377	4.32326	2.1233	3.44528	3.85529	4.32422	1.14677	0.801476	low
TCGA-24-1416	0.531507	0	3.44492	6.02757	2.65505	3.56762	3.66183	2.37414	3.60118	3.32199	2.76843	0.566564	1.65413	high
TCGA-09-1673	0.252055	0	3.87982	6.01432	2.12715	3.48515	4.35528	3.00918	4.18375	3.85436	3.96985	0.7139	0.959478	low
TCGA-09-2054	1.74521	1	4.65648	7.48625	3.10329	3.10663	5.4007	3.99291	4.98975	3.73341	4.5518	0.952682	1.99471	high
TCGA-24-1428	1.44932	0	2.98146	6.15589	3.19106	4.06799	4.30471	2.18097	3.29332	3.23658	4.5003	1.28427	0.941418	low
TCGA-25-2398	3.75068	1	4.46944	6.00174	2.39102	4.0913	4.08649	3.62669	4.28019	4.05843	4.37372	0.692182	0.871344	low
TCGA-09-1669	2.54247	0	3.85273	6.45541	2.34332	3.74786	5.64661	2.52952	3.99586	4.10315	4.81341	1.24269	0.645	low
TCGA-29-1778	1.24384	0	3.90946	6.03074	1.82017	4.05727	4.69743	2.19949	3.51486	3.73573	4.77332	1.21428	0.393155	low
TCGA-24-1563	3.97534	1	4.22449	6.53579	3.28534	3.78018	4.93	2.49969	4.459	4.20971	4.45582	0.825413	0.988551	low
TCGA-25-2401	0.246575	1	3.77972	6.28241	2.4628	4.37652	3.84904	2.50021	4.21437	2.9789	4.25985	1.87663	1.05318	high
TCGA-09-1661	3.20274	1	3.61914	5.78955	2.27829	2.58702	3.37138	2.31064	3.13889	2.54926	2.38273	0.172287	1.39569	high
TCGA-36-1581	2.05753	0	3.53301	6.73025	3.57912	3.08552	5.38895	2.11613	4.23982	4.52781	4.03512	2.57567	0.872784	low
TCGA-09-1670	1.49863	0	3.66419	6.47777	2.66721	3.8904	4.16598	3.28331	3.61379	3.27119	3.4489	1.49295	1.60705	high
TCGA-10-0936	3.07671	1	3.37731	6.3187	5.15083	4.44937	3.74787	1.89842	3.90976	2.40545	3.62345	2.59483	2.66343	high
TCGA-23-1024	1.28219	0	2.76081	6.72343	3.00633	3.19283	4.19197	3.00378	2.96841	3.14004	3.66546	1.1487	1.58594	high
TCGA-04-1364	2.80548	1	4.72034	6.59052	2.72994	4.04451	5.4096	2.51404	3.52623	3.12992	3.11413	0.0912937	1.66689	high
TCGA-61-1724	1.74521	1	3.96411	7.04686	2.72099	4.87208	4.13565	2.73355	4.1911	4.31346	4.78881	0.940591	0.895074	low
TCGA-13-0908	5.04932	1	3.39312	7.0573	3.21124	4.05131	4.31771	2.20342	3.33498	3.38984	2.89007	1.34884	2.00601	high
TCGA-25-1319	5.41644	1	3.14182	6.43081	1.42821	3.36281	4.66265	2.81994	4.55868	4.17662	4.89271	1.07486	0.710677	low
TCGA-23-1023	3.37808	0	3.7516	5.01536	2.37652	3.83882	3.21705	2.40314	3.73861	2.5655	3.80981	1.31156	0.806294	low
TCGA-24-1844	0.309589	0	4.56052	6.8569	2.42372	3.59443	4.19325	2.98544	4.23705	3.93815	4.73233	0.442183	0.691026	low
TCGA-36-1576	2.50685	0	4.61895	6.37474	3.01746	3.995	4.70742	2.74768	3.89646	3.09752	3.68428	1.43528	1.22156	high
TCGA-31-1959	0.183562	0	4.21883	6.64712	3.28803	4.45632	5.46154	2.93214	3.89758	3.70282	4.10471	1.66	1.35808	high
TCGA-24-1562	3.79178	1	4.49414	6.77009	3.17791	4.38642	3.75849	2.66975	3.61886	3.72652	3.80674	0.758212	1.0198	high
TCGA-09-0369	2.96438	1	5.39417	6.44083	3.50066	3.31642	4.87072	2.47617	3.86725	1.81409	3.66577	0.13727	1.66421	high
TCGA-61-1721	0.926027	0	3.93355	5.81952	2.59434	3.48743	4.12881	3.09947	3.85432	4.06861	3.07378	0.476804	1.30602	high
TCGA-29-2425	5.41644	0	4.97114	6.44494	1.79021	4.38941	4.83955	3.45063	4.28655	3.08245	4.6926	0.780582	0.890934	low
TCGA-24-2033	1.53973	1	3.72098	6.38963	3.01688	2.96384	4.93748	3.33231	3.21249	3.3243	4.06713	0.473169	1.1863	high
TCGA-61-2111	10.4795	0	6.75924	6.79801	1.92713	4.10455	4.98286	2.26726	4.76455	4.53839	4.30385	1.13421	0.287006	low
TCGA-13-0885	9.28219	0	3.07413	6.16362	2.17982	3.14622	3.26316	2.70348	2.70054	3.57009	3.61194	1.6178	0.571881	low
TCGA-24-1843	0.290411	0	3.84123	6.59765	3.07034	3.04589	5.069	1.89494	3.68877	3.03531	4.25442	1.30347	0.854046	low
TCGA-13-1477	4.55342	1	3.44732	4.31138	3.23145	3.23289	4.35022	1.88108	3.80891	3.87034	3.68202	0.255436	0.750638	low
TCGA-25-1635	4.33699	1	3.59725	7.1418	2.82094	3.75723	5.60546	3.41619	3.9702	4.37321	3.69552	1.3921	1.82004	high
TCGA-25-1632	4.92877	1	5.46664	6.63508	2.57612	4.92285	5.11613	2.99801	5.17243	3.93643	4.52504	0.144901	1.28298	high
TCGA-25-1634	2.98904	1	3.99729	6.14516	1.89031	4.53836	4.95668	3.02553	3.91089	3.08905	3.97164	0.101001	1.54219	high
TCGA-30-1853	3.02192	1	4.03333	5.4699	1.37954	3.85626	3.07817	2.22301	3.66774	3.34938	3.73399	0.0590614	0.548432	low
TCGA-25-1631	0.0246575	1	3.90006	6.37875	2.00572	4.38949	4.7143	2.8766	4.21583	4.13816	3.76009	0.379132	1.30887	high
TCGA-36-1574	1.87945	0	3.90716	6.68126	4.44932	2.96853	4.33798	1.8115	4.93184	3.45558	4.22339	1.09234	1.65936	high
TCGA-13-1411	1.45479	1	3.14024	5.94218	2.60779	3.4915	4.15934	1.83362	3.45429	3.23067	3.27985	1.83387	0.979819	low
TCGA-13-0724	0.227397	1	2.98923	6.42106	3.98739	3.46431	4.87122	1.4162	3.31917	2.9854	2.88085	1.11697	2.2729	high
TCGA-61-2102	0.539726	1	4.07902	6.84159	3.08413	2.84913	4.88169	4.88791	4.67539	3.84073	3.16156	0.466608	4.42044	high
TCGA-13-0916	4.89041	0	4.00193	7.23634	3.89884	2.43649	5.60596	2.19408	3.31076	3.8754	4.2832	1.14701	0.783419	low
TCGA-13-0923	6.97808	0	4.20056	6.11979	2.17912	3.05915	3.61977	1.4492	3.32838	3.62516	3.45206	0.896411	0.410684	low
TCGA-57-1586	1.86027	0	3.65064	6.69489	3.36129	4.5027	4.25176	2.75363	4.61633	3.52142	4.45465	0.80691	1.98771	high
TCGA-25-1627	1.07945	1	4.42025	6.40132	2.78169	4.5237	5.13148	2.55103	4.44154	3.50095	5.75154	0.459101	0.692152	low
TCGA-61-1998	0.460274	0	3.88195	5.47719	2.048	3.09528	4.23282	2.43305	3.58246	3.23828	4.52481	0.80577	0.456309	low
TCGA-13-0888	7.70137	1	3.05591	6.27058	1.26518	2.65787	4.62213	2.46843	3.85694	2.85803	3.56929	0.163487	1.32225	high
TCGA-13-0762	9.31507	0	2.55948	5.40568	3.76884	4.4045	3.44671	2.47997	2.03119	3.69963	4.43569	0.162004	0.710988	low
TCGA-24-0979	3.46301	1	3.08194	6.59445	2.82792	4.44543	4.1186	2.15532	3.40952	4.13342	3.2381	0.60402	1.49734	high
TCGA-04-1356	4.10685	1	4.34916	6.22981	2.90236	3.84991	4.42832	2.61001	3.99521	4.01816	4.30333	0.838021	0.725195	low
TCGA-09-2045	2.92877	1	4.33195	5.40317	3.22758	4.32154	3.17046	2.72054	4.30553	4.27557	4.01177	1.07121	0.729494	low
TCGA-29-1769	1.91507	0	3.99183	6.71878	2.47358	3.43377	4.57401	2.06735	2.78618	2.90371	4.00511	1.4219	0.579914	low
TCGA-09-1668	4.6137	0	3.78831	5.63863	2.7104	3.63673	4.22218	2.11815	4.92412	4.22008	3.81257	1.6204	0.921524	low
TCGA-OY-A56Q	1.57808	0	4.99327	7.21166	1.80666	3.7258	5.26863	2.87849	4.07276	5.28419	4.56225	0.517103	0.396083	low
TCGA-24-1470	0.287671	0	3.36096	6.11266	2.99568	4.39143	4.43253	2.2631	3.43576	4.91316	5.17268	2.0815	0.327771	low
TCGA-57-1994	2.08493	0	4.05647	6.96336	3.01163	4.20191	4.92196	3.15199	4.41057	3.22211	4.22706	2.00049	1.75116	high
TCGA-24-2271	2.63562	1	4.18835	5.06472	3.25829	3.52899	2.92165	3.14313	3.95753	3.81043	2.73229	1.71245	1.10596	high
TCGA-30-1861	2.89863	1	4.1672	6.78695	2.20176	5.3682	4.09465	2.95964	4.23608	2.84462	4.0855	0.272263	2.10435	high
TCGA-09-1662	7.44384	1	4.67153	5.73195	3.08297	4.11554	3.96716	3.24986	3.91534	3.36209	4.43161	0.961848	0.805621	low
TCGA-24-1552	3.44932	1	4.03079	6.24067	2.82714	3.69325	4.10635	1.74281	4.61246	2.84039	4.29698	0.162493	1.24762	high
TCGA-24-1424	0.50137	0	3.87469	6.71112	2.00283	4.34983	5.39819	2.87942	4.06382	4.78076	4.36715	1.08631	0.778211	low
TCGA-13-0804	2.93973	1	3.22386	6.4639	3.96786	3.30952	4.19282	1.79629	2.50699	2.20797	3.52976	0.908805	1.43026	high
TCGA-24-1553	4.8411	1	3.29393	6.04889	1.93942	3.80813	3.24724	2.4545	3.30821	4.12411	3.96693	2.42858	0.40242	low
TCGA-61-2101	4.62466	1	2.98296	5.69513	1.60471	3.73795	4.27498	3.50575	3.37062	3.60507	3.26019	0.209128	1.55424	high
TCGA-29-1691	4.0274	1	4.28961	7.7005	1.67126	4.12702	5.95354	2.52997	4.56197	3.33915	4.84277	1.37866	1.06362	high
TCGA-24-1422	0.0630137	1	3.91969	6.90362	3.78993	3.30631	4.59647	3.26855	3.81402	3.27759	3.86568	1.24203	1.90233	high
TCGA-29-1768	2.60822	1	4.43574	5.39536	1.68545	2.50763	3.77326	1.6163	3.44286	3.03216	4.01999	1.36328	0.245389	low
TCGA-25-1312	0.0849315	1	3.57996	7.26816	2.84051	2.91051	4.42913	2.74386	3.59809	3.31719	3.52753	0.743531	1.59751	high
TCGA-24-1434	1.55616	1	4.26452	6.6864	2.4177	4.19885	4.50269	3.34159	3.95216	4.23428	3.80214	1.37582	1.03316	high
TCGA-20-0987	1.92055	1	3.0925	7.18071	3.57098	3.86526	2.8531	1.51455	2.68328	2.0759	3.22157	1.62271	1.51308	high
TCGA-61-1741	2.80548	1	4.0013	7.32873	2.34902	3.37613	5.84168	3.80311	4.32834	5.05932	4.38623	1.52621	1.01126	high
TCGA-29-1761	1.44658	1	3.90014	6.51148	1.85458	2.09856	4.53184	1.97498	2.72081	2.54791	2.48297	0.71439	0.913212	low
TCGA-24-2293	1.3863	1	3.71832	6.51839	3.49112	3.88671	4.05951	3.11267	4.19881	3.82461	4.14237	1.5087	1.42483	high
TCGA-24-2026	2.90137	1	4.54247	7.15063	2.03195	3.83211	4.40271	2.34772	4.18729	4.88648	4.10505	1.66717	0.455295	low
TCGA-31-1946	2.51507	0	4.13089	6.5695	2.38943	4.34614	3.73854	2.70753	4.21204	3.86631	4.88022	1.76926	0.564767	low
TCGA-13-0911	3.71233	1	3.3581	6.3947	3.43583	3.8227	3.75266	1.41497	2.7117	2.51203	2.21896	0.85852	1.98049	high
TCGA-25-2409	2.24932	1	3.48152	5.74901	3.06621	4.47911	3.52916	1.81926	3.51945	3.55699	4.17063	0.942232	0.735751	low
TCGA-24-1471	0.0986301	0	4.13423	6.31256	2.814	2.84003	4.07484	2.45873	3.27476	3.72519	3.4681	0.661701	0.711461	low
TCGA-59-A5PD	1.70959	1	4.56826	6.51532	3.003	4.62496	5.33944	2.73082	4.23424	4.15125	4.21377	0.982522	1.09297	high
TCGA-61-1918	1.31233	1	3.9023	5.92775	2.20789	4.70151	4.00869	2.83729	4.15916	3.51658	4.20313	0.75077	1.08454	high
TCGA-13-0920	4.06575	1	4.44127	6.52281	2.0519	3.60033	5.00114	2.26132	3.52993	3.17847	4.45287	0.561848	0.583838	low
TCGA-29-1785	3.02466	1	4.73114	5.739	2.72325	3.55356	4.62142	2.0377	4.2695	3.50861	3.78139	1.66018	0.645292	low
TCGA-13-1499	9.58904	0	3.73543	6.52557	2.60347	3.90249	5.60948	2.38442	3.51984	4.1368	4.10258	2.54863	0.6402	low
TCGA-13-0887	5.55616	1	4.25374	6.10176	2.85752	2.80568	4.13163	1.33573	2.40379	2.62484	3.61394	0.522583	0.441407	low
TCGA-25-1633	5.18082	1	4.49182	6.03872	2.45546	3.80505	5.5986	3.02478	4.40942	4.01896	3.37454	1.84853	1.21456	high
TCGA-24-1567	1.43562	1	5.80281	7.35881	2.28699	4.21253	4.56831	4.49576	4.55539	3.29645	3.17058	0.329964	2.66747	high
TCGA-57-1993	2.09041	0	4.13102	7.30835	3.50323	3.73623	5.19322	3.38012	4.7592	4.41161	4.21695	1.32831	1.88155	high
TCGA-29-1784	0.446575	0	3.24469	6.9992	2.53144	2.32726	2.93974	1.70056	2.86338	2.8338	4.39797	1.3288	0.41491	low
TCGA-30-1714	3.1726	1	4.17516	5.63795	1.39365	3.3819	4.56427	1.46756	3.22042	2.33265	3.34191	0.123558	0.668077	low
TCGA-57-1582	2.00274	1	4.65965	6.97393	1.73326	4.28398	4.32938	2.80266	4.81221	2.19932	4.28497	0.651573	1.71647	high
TCGA-61-2012	2.55342	0	3.96545	6.61591	1.99836	3.45523	4.06583	3.20717	3.62767	3.03785	3.92783	1.68778	0.909576	low
TCGA-13-1510	3.72329	1	3.41951	5.35814	3.55462	3.62307	5.46996	1.65322	3.64258	3.13525	4.62641	0.704908	0.865052	low
TCGA-VG-A8LO	0.0657534	1	3.28851	6.83934	2.07564	3.97467	5.59275	3.41969	3.84369	3.64799	4.13868	0.44866	1.90517	high
TCGA-23-2078	7.29041	0	4.46032	6.11714	2.77146	4.13344	4.07703	3.32468	3.64448	3.64926	3.56519	2.09036	0.901573	low
TCGA-09-1666	4.8	0	4.06634	6.28403	2.71603	3.29068	4.34702	3.25592	4.52051	3.746	4.25855	0.868876	1.16937	high
TCGA-29-1777	1.02466	0	3.73711	5.99226	1.52412	2.57614	4.21783	2.23639	2.63567	2.30193	3.35949	0.472504	0.657054	low
TCGA-61-2110	3.70959	1	3.56859	6.57151	3.04084	3.46674	3.8986	3.58866	3.17914	3.9565	2.84897	0.35003	1.95187	high
TCGA-29-1776	0.986301	0	3.84495	6.50548	2.47703	4.26402	4.46399	3.39668	3.66002	3.85398	3.96789	0.838856	1.23837	high
