# Supplementary material for: Establishment, immunological analysis, and drug prediction of a prognostic signature of ovarian cancer related to histone acetylation
Source: Front Pharmacol. 2022 Sep 12;13:947252. doi: 10.3389/fphar.2022.947252 (PMC9510621; doi:10.3389/fphar.2022.947252)
Supplement: Supplementary file 11 [file Table7.XLSX]

## Sheet: Sheet1
ID	ELP3	HDAC1	HDAC2	HDAC4	HDAC10	HDAC11	KAT7	KIAA2026	SIRT5	SP140	riskScore	risk	binaryResponse	Immune phenotype	futime	fustat
SAMf2ce197162ce	11.3117	12.3465	12.753	10.5196	9.51964	9.13186	11.0741	13.0049	8.94251	9.29692	3.35355	high	NA	NA	1.577	1
SAM698d8d76b934	11.905	12.7582	13.0062	10.8001	9.58308	8.09803	11.6913	11.545	9.49185	9.53722	4.28997	high	NA	excluded	0.427105	1
SAMc1b27bc16435	9.68475	11.9281	11.6542	8.54303	8.11374	7.08746	10.2515	11.908	8.50383	8.72792	1.63904	low	CR/PR	excluded	24.1807	0
SAM85e41e7f33f9	11.1331	12.6922	12.6935	10.3487	8.03342	8.12412	11.0119	12.1532	9.40514	10.2562	1.73786	low	NA	inflamed	0.62423	1
SAMf275eb859a39	11.0056	13.1399	12.4735	9.6987	9.48985	8.00562	11.5594	13.6627	9.71253	9.76818	1.65707	low	CR/PR	excluded	24.4764	0
SAM7f0d9cc7f001	10.0967	11.0855	11.1991	9.82018	7.56224	7.08746	10.5479	12.2107	8.3443	10.3072	1.16963	low	SD/PD	excluded	4.63244	1
SAM4305ab968b90	11.7574	13.5497	13.1496	10.1724	9.80896	8.8392	11.6262	12.0133	9.61471	4.75489	10.3167	high	SD/PD	desert	1.41273	1
SAMcf018fee2acd	11.9181	12.82	12.2732	10.9751	9.37504	9.03067	11.8868	13.2463	9.7879	10.0334	2.29089	high	SD/PD	excluded	16.23	1
SAMb2f1d0e54ece	10.2854	11.5522	11.5868	10.3652	7.81378	7.93664	10.3597	11.4934	7.91289	8.71425	3.65566	high	CR/PR	desert	11.4004	1
SAMcc4675f394a1	11.7645	12.0964	11.8486	10.6073	8.90388	7.54689	11.1254	12.8418	9.73978	8.48784	1.26556	low	SD/PD	NA	3.12115	1
SAM49f9b2e57aa5	10.7074	12.8891	12.4558	9.75154	8.52748	8.01681	11.1	12.0728	8.40088	9.13699	4.00249	high	SD/PD	excluded	7.45791	1
SAM2e7aa8fa0ab3	11.1241	12.7678	12.0654	10.0835	9.59619	7.88874	11.462	11.5836	10.2192	9.71768	2.3811	high	SD/PD	excluded	7.72074	1
SAMd0e47be700b0	10.8811	12.3595	12.5177	9.13955	8.78136	9.16239	11.4491	12.3026	10	8	2.35508	high	NA	desert	0.887064	1
SAMdf3e42c8672a	10.1306	12.1755	11.5488	9.67243	7.50779	6.78136	10.8572	11.9181	8.98868	10.0084	1.32968	low	SD/PD	inflamed	7.32649	1
SAMd027124354ce	11.5751	12.3891	12.9573	11.6542	8.81378	9.69523	11.9451	12.4793	9.18735	8.94837	6.85799	high	CR/PR	desert	23.5236	0
SAM36d87392593b	10.4147	12.4126	12.2402	11.0091	9.13186	7.2384	11.0828	11.7048	9.42836	10.207	3.31418	high	SD/PD	excluded	23.6879	0
SAM4edbe45817b3	10.4273	12.596	11.9509	10.6138	8.98014	8.03342	10.6036	12.1167	8.89785	9.56796	3.33883	high	NA	inflamed	1.05133	1
SAM36a9225b0222	12.1341	12.1608	12.2049	11.255	8.69697	7.87036	11.8619	13.5612	9.44501	11.9524	0.967845	low	SD/PD	inflamed	23.8193	0
SAMe7bf6c015192	11.2473	12.265	12.2688	10.352	8.76487	8.07146	11.5285	13.0885	9.15735	11.6869	1.36913	low	SD/PD	inflamed	3.12115	1
SAM6dd7ad1d797d	10.5831	12.5601	12.3424	10.6768	9.01402	8.14466	10.9069	12.4081	8.88874	11.6041	2.51295	high	SD/PD	NA	19.2854	1
SAMc0d625a50eb8	11.5817	11.5603	11.6198	11.0566	8.5812	8.07146	11.3009	13.0281	9.01681	9.2738	1.69938	low	SD/PD	desert	13.2731	1
SAM18039827e1b9	11.5831	13.7389	14.0389	10.2703	9.14466	10.1098	12.5343	12.5575	10.8781	8.25267	5.32508	high	SD/PD	desert	1.47844	1
SAM681e4bf7cf85	12.4808	12.969	13.1118	9.5812	9.21432	7.56986	11.9076	12.9366	10.1098	9.15228	1.12841	low	CR/PR	excluded	23.3922	0
SAMc692536a795a	11.7515	11.9065	11.7138	10.7211	8.69	7.93664	10.8517	12.0721	8.41363	10.2819	1.96991	high	SD/PD	desert	5.65092	1
SAM9a2cf3c06fb3	11.8584	13.1822	13.2644	10.4959	8.66534	10.5392	11.9708	13.5015	9.61839	9.87958	3.01224	high	SD/PD	inflamed	5.65092	1
SAM557dde1b9f3e	10.5632	10.8826	11.2125	9.35094	8.07146	6.6865	10.0526	11.557	7.98868	9.00282	1.28908	low	SD/PD	excluded	6.70226	1
SAMb8f13a0525a6	10.5536	12.1724	12.8525	11.7427	8.30378	7.65105	10.6036	12.668	8.60363	9.24079	3.69061	high	NA	excluded	2.69405	1
SAM23aa15d4a0b0	11.0042	12.3219	11.7989	9.85331	8.99435	7.11894	10.8297	11.7855	8.69349	9.56415	2.21386	high	SD/PD	excluded	5.71663	1
SAM468a9e1dc821	10.4757	11.3614	11.1261	9.46964	9.39446	8.61471	10.2503	11.9009	7.97154	7.78136	3.88314	high	SD/PD	desert	3.8768	1
SAM81b71522417a	11.5985	13.4164	13.8641	10.7607	9.81858	8.24793	12.255	13.0339	9.97298	7.96	5.61465	high	SD/PD	NA	2.13552	1
SAM6cb230f208a8	9.74147	12.1712	11.1273	9.83763	8.70736	8.69349	10.5536	11.3788	8.87958	7.60733	5.26873	high	CR/PR	desert	23.2279	0
SAM0684af734db1	13.4163	13.6141	12.4017	9.73978	9.40301	8.33092	11.5191	13.2201	9.79116	6.55459	1.49094	low	CR/PR	NA	23.2608	0
SAMb963dda93cfd	11.1144	13.0401	13.6184	10.6777	8.81698	7.93664	11.7809	13.0539	10.6184	9.46964	1.91265	high	SD/PD	excluded	2.75975	1
SAMa9ca8536d2b1	11.341	11.1718	11.577	10.4778	7.90087	6.42626	10.8742	12.9807	8.40088	10.891	0.71819	low	SD/PD	NA	21.848	0
SAM9fb814c22bdb	10.6511	11.151	11.5637	9.67948	7.62936	6.88264	10.6707	12.062	7.93074	10.7194	1.18585	low	SD/PD	desert	19.1211	1
SAMbcbc7957c264	11.9043	13.2377	13.5231	10.5206	9.76818	8.37069	11.9307	13.1475	9.86728	8.37938	3.50002	high	SD/PD	desert	4.17248	1
SAM7fb6987514a4	11.5873	12.4556	12.2137	11.2378	8.46761	7.73471	11.3264	13.3181	8.96867	11.7549	1.28802	low	SD/PD	excluded	22.8337	0
SAM63405b04ab2d	10.4656	10.9454	11.6676	9.5812	7.86419	6.88264	10.5699	12.6693	8.18982	9.44915	1.11153	low	SD/PD	NA	6.80082	1
SAM18bc1078bc15	10.7288	11.7809	11.3078	9.19967	8.36632	7.63662	11.2119	12.6673	7.53138	8.87958	2.68842	high	SD/PD	NA	6.89938	1
SAM7d2dfba6cd84	10.6707	11.272	10.3576	10.7912	8.91588	7.56224	10.4645	12.0751	8.16491	10.9204	1.81039	low	SD/PD	inflamed	12.7146	1
SAMd1bd63734394	11.0908	13.3587	12.7532	10.4073	9.08481	7.93664	11.7657	12.5046	9.52748	10.098	3.19344	high	SD/PD	NA	1.9384	1
SAMe9ae8beb82fa	11.7017	12.7551	12.136	10.4041	8.90087	8.61839	11.9993	12.7136	9.06609	10.9506	2.44103	high	SD/PD	desert	5.48665	1
SAMb0a83e5fbde9	10.8549	11.8198	11.9944	8.90388	8.49185	7.67948	10.9549	12.7844	8.40514	8.47168	1.67195	low	SD/PD	NA	23.3265	0
SAMba7176afe070	11.1478	12.3437	12.2482	9.68299	9.37938	8.04439	11.3404	13.6217	8.98014	6.10852	3.13994	high	SD/PD	excluded	3.44969	0
SAMae1690469964	11.9593	13.2936	12.8593	10.1267	9.88111	9	12.0458	13.1751	10.3826	10.0182	1.98191	high	SD/PD	NA	21.1581	1
SAMbe83eae4026e	11.4346	12.9281	12.4157	9.41785	9.21432	6.70044	10.6609	12.5748	8.52748	10.0485	1.41024	low	SD/PD	excluded	2.7269	1
SAMe5bc41772bc9	12.1118	13.0546	12.6346	10.1046	9.01123	8.39232	10.9136	12.8425	9.3966	8.56224	1.68722	low	SD/PD	excluded	6.11088	1
SAM23095936e611	11.1319	13.2735	12.179	10.2574	9.35535	8.65464	12.0396	12.5265	9.8933	7.65105	4.91595	high	SD/PD	desert	2.23409	1
SAM7114d99032ec	11.2119	12.0341	12.5399	9.88264	9.3015	7.5157	11.4419	12.3531	8.7211	7.79442	3.74191	high	SD/PD	NA	10.8419	1
SAMd215b503f99a	10.8439	11.7112	11.9614	11.1972	8.47573	7.81378	11.0848	12.6161	9.04439	9.01681	2.5462	high	SD/PD	NA	1.70842	0
SAMdb3f50c9129c	11.4594	12.8331	12.7895	10.5622	8.5157	8.14975	11.611	12.8325	8.63662	8.8009	3.77885	high	SD/PD	excluded	15.8029	1
SAMbf1a3ae828e6	11.2467	12.6264	12.4579	10.6978	8.29921	7.75489	11.4094	12.9465	8.73471	10.0741	2.2712	high	CR/PR	excluded	20.731	0
SAM52e3fa3ad574	11.2021	12.3786	11.7039	10.8001	9.2503	6.58496	11.4131	13.0459	9.19967	13.3405	0.890988	low	SD/PD	NA	7.95072	1
SAMd4c0837b0997	11.7928	13.0629	13.1567	9.9629	8.36632	9.36413	11.5333	13.0369	9.1472	9.4818	2.36764	high	SD/PD	excluded	5.38809	1
SAM9cafb905b36a	12.2697	13.0269	12.9005	11.0382	9.52748	7.96578	11.794	12.5421	9.59246	11.9392	1.86173	high	SD/PD	inflamed	7.62218	1
SAM3f2033c90438	10.4717	12.8626	12.8196	9.51175	7.79442	8.87036	11.6124	12.841	8.13443	10.8642	3.35109	high	NA	inflamed	0.821355	1
SAM032c642382a7	11.9982	12.4709	13.0919	10.6018	8.9571	7.71425	11.7177	12.9652	8.97728	11.2732	1.70409	low	SD/PD	inflamed	2.49692	1
SAM5ffd7e4cd794	11.9553	13.5506	12.6461	10.3641	9.37287	8.02791	12.0158	12.8045	10.7616	8.82337	1.81095	low	NA	NA	1.21561	1
SAMb419a8fcbfcd	11.5632	13.239	13.7503	9.90989	7.63662	7.26679	12.8361	15.2527	9.54882	7.74819	1.46952	low	CR/PR	excluded	22.7351	0
SAM8884fe446d20	10.5048	12.416	11.7198	10.3095	7.48382	6.42626	10.2058	12.3072	8.44708	10.8704	1.02341	low	CR/PR	inflamed	23.1622	0
SAM17c45bf16bb6	11.1491	12.3958	11.8242	9.69697	9.55459	6.85798	12.3415	12.3194	8.27146	8.84549	5.02606	high	NA	excluded	2.69405	1
SAM2070b416069c	11.4242	12.3129	12.2456	10.4645	9.37069	8.25267	11.3337	12.6922	9.01123	10.1098	2.42902	high	SD/PD	excluded	8.01643	1
SAM0ce9c983b20f	11.5541	12.6786	12.0102	11.2998	8.22882	6.74147	10.8681	11.757	8.26679	10.3151	2.57917	high	SD/PD	excluded	6.6037	1
SAMa1e62d323e1d	11.446	12.0014	12.1115	10.3945	9.49386	7.19967	11.8773	12.824	9.49386	10.42	1.64983	low	SD/PD	inflamed	10.5791	1
SAM61baf919bb01	11.2662	11.6248	12.2186	10.1787	9.21189	7.24793	11.0007	12.0444	8.59246	11.2432	1.69943	low	SD/PD	desert	15.6057	1
SAM97a00e0929fb	9.96434	11.969	13.0634	8.46761	7.84549	7.42626	11.0007	12.0283	8.93664	9.90839	1.56902	low	CR/PR	excluded	12.7146	0
SAM2f228939632f	10.7582	11.989	11.556	10.3476	8.29462	7.83289	10.5008	12.5142	8.80735	9.32193	1.64028	low	SD/PD	excluded	7.88501	1
SAM9539a4f19ebc	11.1131	13.3209	13.198	10.275	9.23601	8.87036	11.5493	13.7553	9.50779	7.22882	4.10819	high	SD/PD	desert	7.95072	1
SAM36851bc8b9ae	10.8688	11.6939	11.8681	9.5812	9.0607	7.49985	10.6046	11.4615	8.51175	9.74147	2.22677	high	SD/PD	excluded	3.54825	1
SAM297c0301e861	10.8353	10.9484	12.5031	10.2621	8.21432	6.65821	11.0721	12.9567	10.4666	10.4398	0.458876	low	SD/PD	excluded	8.08214	1
SAM1fa6bcb7fc48	12.0025	12.9376	11.9341	10.4189	9.18982	8.13955	11.6312	13.3252	9.70563	9.47573	1.44725	low	SD/PD	inflamed	22.7351	0
SAM075e037d95bc	10.446	12.3934	11.8309	9.44087	9.54689	8.80735	11.2318	12.7848	9.3837	5.78136	4.88625	high	CR/PR	excluded	21.3224	0
SAM6d2ae0c39b96	11.4429	12.6624	12.2903	10.0821	9.41574	7.85798	11.4445	12.2453	9.42626	9.34207	2.49531	high	SD/PD	excluded	22.1109	0
SAMcabb6d58ff55	10.1561	12.1115	11.2174	10.0182	8.2854	6.58496	10.6804	11.9166	8.47978	10.7616	1.67511	low	SD/PD	inflamed	20.271	0
SAM716f54e468f4	12.0269	12.4131	12.7368	10.275	8.91886	8.05528	11.388	12.6421	8.71768	11.5314	1.57693	low	SD/PD	NA	21.191	0
SAMeff2ce356ccb	10.5498	13.2323	13.1917	9.4818	9.20457	7.70044	11.815	13.3815	9.5157	9.89633	2.40033	high	SD/PD	desert	8.08214	1
SAM110501d0eedb	10.3287	12.1892	12.0144	9.75656	9.33539	9.40939	11.2644	12.562	9.71425	10.1408	2.53107	high	SD/PD	desert	4.27105	1
SAM2e9ac0b1b250	10.1687	11.3587	10.5689	9.29462	8.00562	6.39232	10.1189	10.5333	7.80735	9.34651	2.02972	high	CR/PR	NA	22.1437	0
SAMc0ef41aa6c8b	9.99718	11.9979	11.4184	9.81698	9.03892	8.43045	11.1941	12.7694	9.71939	6.42626	3.42388	high	SD/PD	desert	9.56057	1
SAMd636e3461955	11.0293	11.357	11.8082	10.6768	8.2384	6.88264	10.813	12.8291	8.09276	9.34873	1.73759	low	SD/PD	inflamed	10.4805	1
SAMe712352fb82a	11.8899	12.8535	13.0731	9.79279	7.85798	9.00282	11.5906	14.0045	10.1215	8.86728	0.868156	low	CR/PR	desert	22.1109	0
SAM30b5c6c54cf7	10.3026	11.5632	10.8202	11.4429	8.09803	7.90689	10.8146	10.9425	8.82972	8.32643	4.95051	high	CR/PR	excluded	9.26489	1
SAMd98bac0a070f	11.2917	12.5319	12.6221	10.6804	8.90087	7.11894	11.2497	12.9281	8.74819	9.01959	2.59868	high	SD/PD	desert	2.06982	1
SAM8e8ef2368dfa	11.0423	11.7061	11.5868	10.1774	8.65105	8.21917	11.0775	12.7353	8.43463	9.82496	2.04484	high	SD/PD	desert	4.50103	1
SAM08cce2fa88f2	10.6856	11.6896	12.0539	8.80735	8.96	7.26679	10.4564	12.0805	8.9571	7.2854	1.72341	low	SD/PD	excluded	22.1109	0
SAMb4c7a001537d	10.9174	11.9399	12.1954	9.72622	9.33316	5.93074	10.4888	12.3718	9.04712	8.46352	1.35643	low	SD/PD	inflamed	3.18686	1
SAMfd947610629d	10.7364	11.4278	10.7194	10.151	8.43879	7.90087	10.6618	11.7707	8.25267	8.65821	2.5883	high	SD/PD	desert	9.03491	1
SAM943df5cf15df	11.4184	12.7245	12.3012	9.80574	8.25267	7.03342	10.9204	12.7298	8.56605	9.00843	1.56588	low	SD/PD	desert	2.13552	1
SAM31f41dd0d6ca	11.3696	12.5596	12.245	10.3805	9.10066	8.09276	11.5008	12.6052	9.43463	12.1718	1.43464	low	SD/PD	NA	8.27926	1
SAMb3c02294aba7	11.3454	12.0878	13.2731	10.7168	8.02791	8.37069	11.1662	12.5997	7.93074	7.27612	5.70623	high	CR/PR	desert	22.4066	0
SAM39eb94fa504d	10.8734	12.1793	12.437	10.9204	8.85487	8.15482	10.783	13.2061	9.35975	9.63844	1.80361	low	SD/PD	excluded	17.9055	1
SAM62fb1388c871	12.1596	13.041	13.392	9.34873	9.37069	9.37504	11.8158	12.6609	7.82655	8.8392	6.18026	high	SD/PD	NA	22.5051	0
SAMc0da5d48686d	11.5929	13.8166	12.5512	10.7457	9.27845	9.18488	12.0838	12.4828	8.90388	7.9542	9.67195	high	SD/PD	desert	9.49487	1
SAMe7bcab05402e	12.0151	12.0314	12.4793	10.7356	8.98299	8.40514	11.927	13.3979	9.29921	10.4294	1.61143	low	SD/PD	NA	7.91786	1
SAM2570ff4aae6e	11.4388	12.1567	12.0262	8.99718	7.63662	8.26679	10.3163	11.948	8.49185	9.94544	0.981306	low	CR/PR	inflamed	22.3737	0
SAM2dc3f04e45e9	11.6243	12.5404	11.5353	9.97441	8.74483	7.6865	11.5981	12.7024	8.99152	10.6384	1.41012	low	SD/PD	inflamed	10.1848	1
SAM9448d858692c	11.245	11.5637	12.4587	8.91588	7.03342	7.89482	11.0161	13.0215	8.89785	10.7507	0.518061	low	NA	inflamed	2.03696	1
SAM4501e41e4751	11.0133	12.014	12.2303	10.5971	8.74483	8.37069	11.4954	13.413	9.65821	11.5127	1.16006	low	SD/PD	excluded	1.11704	1
SAM714285adf612	12.098	11.7616	12.3035	9.86419	8.81057	7.16993	11.7457	12.8011	9.03342	12.4628	0.724273	low	NA	inflamed	0.62423	1
SAM5b57e47fdcb3	10.8533	11.4517	11.6161	9.04985	8.93958	8.18488	11.4105	13.1432	9.04439	9.38802	1.29806	low	SD/PD	NA	3.84394	1
SAMae4da274eded	11.4126	12.9506	13.1649	10.7151	9.88874	8.53916	11.3348	12.8488	10.1434	11.5008	1.82799	high	SD/PD	NA	4.99384	1
SAMd35318127278	11.923	12.722	12.9896	10.8106	9.75489	6.16993	12.2061	13.8735	10.3432	9.8933	1.08053	low	CR/PR	excluded	21.5852	0
SAMa913c6139ec8	11.1202	11.5892	11.0307	10.2252	8.27612	6.39232	11.1085	12.2258	8.21917	11.8994	1.03421	low	SD/PD	excluded	5.12526	1
SAM75142fcab9df	11.5599	12.4499	12.5177	10.0634	8.87958	8.66178	11.7406	13.2622	9.24317	10.8626	1.60689	low	SD/PD	excluded	11.9261	1
SAMd697ba701077	11.2744	12.5073	11.6375	11.0403	8.81378	8.99152	11.5353	13.0239	9.14466	10.1202	2.67512	high	SD/PD	excluded	21.1581	1
SAM166a419a4e5a	11.6092	11.9816	12.0688	11.0348	8.23362	7.90689	11.5063	13.392	9.02237	10.014	1.45341	low	SD/PD	excluded	5.38809	1
SAM025b45c27e05	11.7138	12.3292	12.3923	10.9993	9.06609	9.27845	11.8443	13.391	9.83131	8.6865	2.58891	high	SD/PD	desert	8.77207	1
SAMe07c4560772d	10.8289	12.508	13.0232	10.4747	9.54496	8.13955	11.7566	13.6437	9.89026	5.12928	5.1837	high	SD/PD	desert	2.10267	0
SAM2dc578e0165f	12.0481	12.1007	13.5471	10.0279	7.77479	7.17991	12.595	14.0682	10.2808	10.1874	0.603493	low	NA	excluded	1.97125	1
SAM3785587846ce	10.7499	12.6861	12.9531	9.85487	9.53138	7.03342	11.4651	13.0172	9.57932	8.39232	2.52533	high	NA	NA	7.06366	1
SAM560f23d6a3ad	11.0244	12.1636	11.6542	10.0362	8.65464	6.97728	11.2198	12.4525	9.03617	12.3888	0.94757	low	CR/PR	inflamed	21.3881	0
SAM52500cabdd36	10.5314	11.6316	12.0674	9.33539	8.21432	4.70044	10.5498	12.8537	8.93369	7.40088	0.824524	low	SD/PD	excluded	20.4682	0
SAM14df63a65411	12.2969	13.3222	13.1762	10.3026	9.48985	8.89178	11.6944	13.2722	9.90689	8.98868	2.1375	high	CR/PR	excluded	21.4209	0
SAMf3a9bce50099	10.5157	12.1376	11.0921	10.1849	9.04712	8.71425	10.9758	12.3225	8.96578	10.5887	2.33575	high	SD/PD	excluded	2.10267	0
SAMffa5c7cad0e5	11.0888	11.2923	11.5962	9.82655	8.01681	6.61471	10.4522	12.1244	7.96	9.22159	1.31311	low	CR/PR	desert	15.54	1
SAMdab9ca8fb5de	11.3253	12.1415	13.1619	10.7674	9.30834	8.224	11.9403	12.9609	10.3219	9.15735	2.28231	high	SD/PD	excluded	0.197125	0
SAM34430ef08e5b	10.0647	10.7624	10.7624	9.62936	7.67948	6.2854	10.2562	12.6218	7.97154	10.7108	0.729253	low	SD/PD	NA	18.1684	0
SAM4b0175e8db6e	11.3918	11.8297	11.6239	10.2831	8.98868	8.09276	11.3641	13.0539	9.12928	10.8226	1.24948	low	SD/PD	desert	2.06982	1
SAMf28c01545593	11.3191	11.9919	12.3058	9.78627	8.91886	7.97728	11.6689	13.2237	9.33092	6.52356	2.57096	high	SD/PD	desert	6.40657	1
SAMaec7380f9ab0	11.6402	13.0566	15.1355	9.59619	8.58871	6.71425	11.1787	13.1085	9.77314	8.35315	1.42543	low	CR/PR	excluded	20.8624	0
SAMaf7578d55754	11.4813	12.1684	12.2583	9.82655	9.01123	8.39232	11.1706	12.8392	8.76818	10.5555	1.62664	low	NA	excluded	0.229979	1
SAMbd8ee73983b8	11.3966	12.294	11.4507	9.84392	8.76155	6.87036	10.9151	11.8154	9.10852	7.98299	1.79773	low	NA	excluded	0.854209	1
SAMe94c30c30616	11.2615	12.0345	11.9429	10.7082	9.04166	8.40939	11.2491	12.6695	9.23362	9.94691	2.13746	high	SD/PD	excluded	15.3758	1
SAM54e58f1b0230	12.1238	13.6042	13.4248	9.19722	8.61102	7.96578	11.4645	12.9306	9.94837	9.13955	1.13289	low	SD/PD	desert	4.36961	1
SAM5e3bae090b8c	11.5812	12.2837	12.2509	9.37938	7.91886	8.26209	11.2216	12.352	8.98584	9.69174	1.2856	low	SD/PD	excluded	6.73511	1
SAM3cb94b0d5297	11.6303	10.9542	11.0815	9.41785	8.50779	6.08746	10.3354	11.9498	7.81378	10.0993	0.767362	low	SD/PD	excluded	5.05955	1
SAM61b9d4d84c64	11.815	13.3919	12.8717	10.5401	9.31515	9.08481	12.0526	13.1018	10.29	10.6546	2.03609	high	SD/PD	inflamed	21.3881	0
SAM8a42c0d59187	12.0661	12.1693	12.5345	9.47776	7.98299	7.61471	10.9715	12.5682	8.66888	6.14975	1.83203	high	NA	NA	2.82546	1
SAMcb132b0cdd2c	11.4533	12.817	12.242	10.3421	8.59991	6.47573	11.4346	13.2678	9.37287	13.1273	0.615685	low	SD/PD	desert	2.52977	1
SAMe97af0feefdf	11.1273	13.2438	13.1669	10.5333	9.16993	8.45943	11.8082	12.4073	9.2384	8.94251	5.74161	high	SD/PD	excluded	11.1047	1
SAMee3844cc0b9f	11.1491	11.647	11.1636	10.1774	8.55075	6.98868	10.8834	12.0768	8.19967	10.268	1.63063	low	SD/PD	NA	3.21971	1
SAM73b653ae20d1	10.941	13.1654	13.132	9.53138	8.75154	7.53916	11.3236	15.0463	9.06609	8.94544	1.19271	low	NA	inflamed	1.80698	1
SAMdcae54fcd7fa	11.796	12.145	11.6046	10.7279	8.64386	9.78136	11.623	12.7698	9.17493	11.5028	1.7908	low	SD/PD	excluded	6.2423	1
SAMdad5c29dc105	10.8626	12.8435	13.4856	10.0417	10.1293	8.04439	11.9897	12.9361	10.1536	9.37938	3.41156	high	SD/PD	excluded	2.43121	1
SAMa424c75831b4	9.89482	12.5974	11.8715	8.633	8.42626	6.32193	10.6366	12.3435	9.65105	8.98299	0.979028	low	SD/PD	NA	3.54825	1
SAM28687037e4ff	12.9033	12.8895	12.5028	10.5755	8.94251	8.33985	11.4747	13.1599	9.49586	11.2461	0.897278	low	SD/PD	inflamed	21.5852	0
SAMe50d15fde368	12.8293	13.1116	12.8844	10.332	9.58496	8.8009	11.9933	13.4804	10.014	8.40514	1.82078	high	CR/PR	desert	18.8912	0
SAM45c8e6412c66	11.5546	12.3696	13.0773	10.2046	8.57365	7.9542	11.6257	12.8757	10.1344	10.9144	1.01145	low	SD/PD	inflamed	3.48255	1
SAM8533e5e261d6	12.3567	13.1269	13.4099	10.5469	9.7039	7.9542	12.0283	12.8156	9.59246	12.0725	1.76056	low	CR/PR	desert	12.8131	1
SAMaaf505c36f93	11.4543	13.2015	12.9368	9.96578	9.53528	8.9629	11.8013	13.2824	9.70563	9.63662	2.62308	high	CR/PR	excluded	20.5667	0
SAM73663ee4a96e	11.0954	11.7899	11.0314	9.18982	8.77149	8.26679	11.1624	11.7801	9.64746	10.0444	1.11884	low	CR/PR	excluded	21.2567	0
SAM0bdb3428bd13	11.3647	11.3415	11.2697	10.3276	9.17493	8.45121	10.9665	12.7402	8.90388	7.46761	2.35119	high	SD/PD	NA	2.23409	1
SAM3330c03fdf00	11.93	12.2764	11.9159	10.4727	8.62936	7.8392	11.5033	13.6303	9.03892	13.4914	0.604196	low	SD/PD	NA	19.1869	0
SAM0a7c2091dd56	11.4888	11.5182	12.0091	10.3542	8.33985	7.82018	10.8041	12.1608	8.93958	9.47371	1.42951	low	SD/PD	excluded	2.62834	1
SAM7bff231634e9	11.4367	13.0105	13.6107	10.2842	8.87036	9.55075	11.0748	13.5859	9.39232	9.54689	2.2645	high	SD/PD	NA	10.2505	1
SAM5d1dfd5207f5	12.2627	13.6391	14.0229	10.4147	9.92926	9.18982	11.988	13.0658	9.75989	9.48382	3.88223	high	SD/PD	NA	10.9076	1
SAMeb587a68006b	11.5319	11.7891	12.3856	10.2574	7.97728	7.82018	11.2052	13.1618	9.49185	9.26209	0.94585	low	SD/PD	NA	20.6982	0
SAM99a46b9eec27	12.3769	12.5187	11.9643	10.9196	9.08481	9.33316	12.2521	14.2367	9.74147	11.7052	1.06141	low	SD/PD	excluded	3.61396	1
SAM1ac4e3dee297	10.9462	12.513	13.3939	8.65105	9.85175	8.21917	11.3146	12.021	8.73132	8.17493	4.67834	high	SD/PD	excluded	5.51951	1
SAM553c3c35b847	11.1415	11.7924	11.3729	10.3015	8.7039	7.11894	11.0417	12.608	8.88264	11.7591	0.961965	low	SD/PD	NA	6.70226	1
SAM3e04eb914f3d	11.0761	12.7838	12.239	10.218	9.13955	8.16491	11.4051	12.8226	9.03342	11.6965	1.92341	high	CR/PR	excluded	17.2813	0
SAMc2a1820d4e6b	12.0362	12.695	12.3046	10.9084	9.60733	9.24317	11.6609	12.8029	9.66711	11.3625	2.04538	high	CR/PR	excluded	20.731	0
SAM822b226466a1	11.7104	12.6555	13.2232	10.1306	9.71939	7.82018	11.9307	13.1116	9.86573	6.72792	3.40056	high	SD/PD	desert	17.2813	0
SAMabc151b01ea3	11.1241	11.3767	11.3778	9.46761	8.59991	6.82018	10.2288	11.3581	8.63662	6.71425	1.86321	high	SD/PD	excluded	0.558522	1
SAMe1eb5d988760	11.1855	12.0711	12.1488	10.1293	8.69697	8.32193	11.5694	13.0097	9.26444	10.769	1.49413	low	CR/PR	inflamed	21.0595	0
SAMe3210d3632b4	11.1954	12.1836	12.5699	10.3729	8.21917	9.52356	11.3157	12.7145	9.05257	9.70908	2.59554	high	SD/PD	inflamed	2.16838	1
SAMb15ad09d6e24	10.952	11.9968	12.4033	10.3399	8.61471	7.22882	11.1434	13.1049	8.8857	11.526	1.17317	low	SD/PD	excluded	3.8768	1
SAM7893196e0e89	11.6511	12.4014	12.9443	10.6636	9.46761	7.8392	12.2128	13.475	10.1886	8.97154	2.00987	high	SD/PD	NA	2.66119	1
SAM3f446449bf81	10.8162	12.4033	11.8599	10.3253	9.05257	7.2854	11.0967	12.1839	8.30378	10.668	2.87451	high	NA	inflamed	0.755647	1
SAM961d04c42bd9	11.8711	13.2731	13.0962	10.4522	9.85487	7.97728	11.8937	11.6271	9.36413	9.47776	5.27656	high	SD/PD	excluded	5.8809	1
SAMb0d11db9aa79	11.7871	12.9844	12.2665	9.75822	8.73132	7.59991	11.733	13.4537	9.31288	11.9069	0.839197	low	SD/PD	inflamed	10.5462	1
SAM19fec8f3b3bd	10.1911	10.8765	11.1261	8.9542	7.65821	7.14975	10.3966	13.2195	8.12412	8.26209	0.909443	low	SD/PD	excluded	9.88912	1
SAM6083aac8db99	11.545	13.7542	13.3915	10.9858	8.15482	6.50779	11.8872	13.5615	9.29692	11.1402	1.53073	low	CR/PR	inflamed	20.6324	0
SAM7ee2b6e4d6b3	12.0224	12.7578	13.4476	10.1408	9.59619	8.37504	11.9244	13.8377	9.84235	9.15482	1.77199	low	NA	excluded	1.70842	1
SAMa90d73f8d891	11.5788	12.2064	11.8289	10.2609	9.64566	8.53528	10.8234	11.7895	8.65105	6.39232	5.6375	high	SD/PD	NA	1.01848	1
SAMaff272833538	11.1267	12.1095	12.9014	9.99152	9.17243	8.24317	11.5892	12.656	9.04985	10.2773	2.53612	high	NA	excluded	2.13552	1
SAM415f36ad349e	11.4722	11.8599	11.9586	10.1523	8.29462	7.02237	11.0895	12.6434	10.6689	9.32867	0.530179	low	SD/PD	excluded	17.9713	1
SAM7c67b05aa109	10.9061	13.586	12.9155	9.67419	9.43254	8.62571	11.2568	12.824	9.67948	5.85798	5.32652	high	SD/PD	NA	8.24641	1
SAMad83c9c53537	10.9744	12.2158	11.6448	9.67243	9.20212	8.8392	11.2627	13.0997	8.62936	9.44708	2.48379	high	SD/PD	NA	14.9815	0
SAM3e8baff50d7a	11.7674	13.7815	13.3426	10.6036	8.37938	8.69	12.4255	13.0063	9.37938	8.20945	5.11297	high	SD/PD	desert	6.96509	1
SAM3ee5dcd894f0	10.5622	12.4463	11.5028	10.5584	8.49985	8.17991	11.1235	11.813	8.57743	11.3923	2.97381	high	SD/PD	desert	8.70637	1
SAM8a1b0e02ee42	11.1799	13.7082	13.6467	10.2046	9.16239	9.50581	12.3622	12.6309	10.6715	9.90388	3.75936	high	CR/PR	desert	20.5667	0
SAMd7d57ee3a863	11.4828	12.1212	11.4429	9.75989	8.65464	7.10852	11.6497	12.6282	9.81218	11.062	0.72097	low	CR/PR	inflamed	20.271	0
SAMeb29625f76a5	11.3977	12.6622	12.9796	10.0566	9.33316	8.83605	11.6321	12.4724	8.96578	9.36851	4.14242	high	SD/PD	excluded	3.12115	1
SAM563d6233dfa2	10.2228	11.9755	11.2883	10.6184	9.82177	9.13955	11.0947	13.4658	9.10591	8.41363	3.96629	high	SD/PD	NA	2.13552	1
SAM4581bac493af	11.1189	12.6584	11.6644	10.236	9.18735	8.53138	11.327	11.8439	8.59991	10.3432	3.89098	high	NA	NA	20.0411	0
SAMa1871f491b02	11.5703	13.0205	12.6564	9.86573	9.51767	9.00562	11.9509	13.6305	10.5784	10.5028	1.21528	low	SD/PD	desert	1.74127	1
SAM30cf07d4874f	11.3826	12.0179	12.3143	11.0921	8.32643	8.42626	11.5661	13.0913	8.89482	11.6152	1.73664	low	SD/PD	excluded	11.6632	1
SAM31291c256373	11.3886	12.7419	12.4017	10.3309	8.8392	8.62205	11.7052	13.518	8.52356	10.0014	2.82878	high	NA	inflamed	1.1499	1
SAMd135d5867fe3	11.144	11.9625	12.7172	9.85953	7.79442	6.18982	11.06	12.407	8.64024	10.275	1.08804	low	SD/PD	excluded	3.61396	1
SAM9e11ec6bea80	12.1523	12.4898	12.3799	9.64566	8.5157	8.16491	11.6321	13.3633	9.45533	10.7515	0.776724	low	SD/PD	inflamed	15.4086	1
SAM065890737112	11.6461	12.9084	13.3803	9.67066	8.6865	8.21432	11.5703	12.7956	10.3163	9.94105	1.15627	low	CR/PR	inflamed	20.0739	0
SAMb470eb8f04be	11.7478	12.8767	13.2567	10.3219	9.22159	7.52356	11.5641	13.3985	9.77149	11.1649	1.12548	low	CR/PR	excluded	20.0739	0
SAM675a12a09c15	11.158	11.4712	11.4388	10.1997	8.99435	8.17493	11.2408	12.1351	9.70736	7.50779	2.17774	high	SD/PD	desert	2.89117	1
SAM1e9c4d1d39ae	11.4105	12.3304	12.9995	10.8704	8.82655	8.97154	11.9809	12.9222	9.60363	9.87805	3.00829	high	SD/PD	inflamed	12.4189	1
SAM5a2347c0498a	11.9009	13.7682	13.1407	10.0768	8.49985	7.79442	12.6915	13.3776	10.3815	8.82337	1.90588	high	SD/PD	desert	4.89528	1
SAM0571f17f4045	11.5358	12.7455	11.7528	10.5469	8.89178	6.52356	11.4252	12.77	9.37938	13.3872	0.711088	low	SD/PD	excluded	4.53388	1
SAM4b7ea015fd9e	12.1721	11.8154	11.7228	8.54303	9.44087	7.59991	11.3202	12.9082	9.41785	7.87652	0.855774	low	SD/PD	excluded	13.2731	1
SAM9306c5c92444	12.3647	12.784	13.9763	10.1189	8.36194	8.46352	11.8404	13.3446	10.7022	9.94105	0.808878	low	SD/PD	inflamed	15.4415	0
SAMb15ac6e4c4ef	10.9965	12.5206	11.7061	9.97728	8.62205	8.99718	11.42	12.8104	9.27845	11.2473	1.61718	low	CR/PR	NA	20.0082	0
SAM28e6031ac18b	12.0018	12.9112	13.5394	10.2621	8.97154	8.01681	11.5906	13.5236	10.0224	4.80735	2.94106	high	SD/PD	desert	9.23203	1
SAMd86389d0d768	11.357	12.099	11.969	9.25503	8.65821	7.36632	10.8114	12.363	8.40939	5.88264	2.74035	high	SD/PD	desert	2.20123	1
SAM63b2189c36d7	12.0475	12.6052	12.2161	9.87958	8.74483	8.45533	11.8704	12.164	10.4888	8.77479	1.42274	low	SD/PD	desert	3.97536	1
SAM18be5b395318	10.4512	12.5955	12.9714	8.69349	6.35755	5.80735	11.5459	13.1843	8.90689	8.40514	0.867418	low	SD/PD	excluded	9.00205	1
SAM0d855cff64e6	11.8541	12.8531	13.4307	10.7022	7.92481	7.2854	10.9944	13.0495	8.9629	8.52356	1.72217	low	SD/PD	desert	2.85832	1
SAM6cbc10abddb0	10.7372	11.6138	12.3078	9.87958	7.31288	8.51964	11.2538	13.0706	8.09803	9.57175	2.01112	high	SD/PD	inflamed	5.94661	1
SAMdee1011782cd	11.1319	11.137	11.5522	10.5226	8.19967	7.27612	10.8681	12.3348	8.20457	11.233	1.28246	low	SD/PD	NA	3.90965	1
SAMe9475f77504b	11.2348	10.7574	11.7211	9.36413	7.56986	6.83289	10.7566	12.224	8.43045	9.17991	0.810266	low	SD/PD	excluded	18.6612	0
SAMa535fcdf18a0	10.4635	12.545	12.6779	7.98868	8.07682	8.45943	11.032	12.3969	8.79766	7.71425	2.21836	high	CR/PR	NA	17.2813	0
SAM7746b76437e6	12.3219	12.2738	13.4498	10.7279	9.93517	8.33092	12.1248	12.9871	10.275	6.56986	3.4972	high	NA	desert	2.82546	1
SAM548551ef782c	11.4057	13.1272	13.4539	10.8463	8.40939	8.0607	12.3821	12.9744	9.39232	8.40088	4.73952	high	CR/PR	desert	17.2813	0
SAM203dcf14f927	11.4538	12.7632	12.6978	10.3498	8.91588	7.82018	11.5435	13.6302	9.65284	11.4372	1.03038	low	CR/PR	inflamed	19.3511	0
SAMe41b1e773582	11.8849	13.0507	12.1737	10.3848	9.07414	8.06609	11.6439	12.3867	9.71081	9.44915	2.09478	high	SD/PD	excluded	0.854209	1
SAM978a587b207e	10.9248	11.7653	12.8474	10.1824	8.18982	8.8009	10.7599	12.6584	8.87652	9.03067	2.18067	high	SD/PD	excluded	2.10267	1
SAM5234688806a7	9.88722	10.7541	10.7599	8.65821	7.86419	7.03342	10.218	10.9189	7.82655	5.88264	3.12756	high	SD/PD	desert	5.8809	1
SAM2c9586161ce6	11.9465	12.1016	13.2986	9.46352	8.89785	6.91886	11.7895	13.4232	9.55075	7.55459	1.28884	low	SD/PD	desert	11.269	1
SAM76a431ba6ce1	11.4115	11.4163	11.4808	9.41996	8.2384	7.52356	10.7814	11.8301	8.43045	9.82496	1.20677	low	SD/PD	inflamed	14.1273	1
SAM7a9093b9c7e9	11.1299	11.1892	12.4223	9.00843	7.62205	7.14975	10.2396	12.8234	8.30378	9.49785	0.651424	low	NA	desert	1.80698	1
SAM8f2275c36e8c	13.085	13.4165	12.411	10.3038	9.13955	9.13186	12.4747	12.5103	9.83447	7.88264	3.14391	high	SD/PD	desert	20.731	0
SAMab8052a03398	10.8098	10.9844	11.0049	10.7099	8.23362	6.74147	10.6439	12.0841	7.93664	10.9293	1.46695	low	SD/PD	inflamed	13.306	1
SAMd3bd67996035	11.2779	13.129	12.6036	10.2276	9.00843	8.3837	11.5003	13.7938	8.46352	12.6159	1.7095	low	CR/PR	excluded	20.8296	0
SAMfddc359e862b	12.664	12.6071	12.3387	10.8273	8.98584	7.53138	12.0549	12.6587	9.21675	11.0084	1.51961	low	NA	excluded	1.9384	1
SAM753d4bb52dbe	12.4341	12.4236	12.713	10.5934	9.13699	8.73809	11.4205	12.7465	9.89936	10.8918	1.14049	low	SD/PD	excluded	11.3676	1
SAMd3601288319e	10.9894	12.2597	12.7364	9.20701	7.59991	7.97154	10.8727	13.1754	8.9542	10.6768	0.785119	low	CR/PR	excluded	23.1294	0
SAM59f392864f5d	10.6384	11.9226	11.8948	10.1059	8.3966	7.78136	11.1649	12.7809	9.40939	10.5887	1.23153	low	SD/PD	excluded	17.7741	1
SAM26104d5adc89	10.6101	12.3815	12.4043	9.25503	8.7879	8.18488	11.0293	12.4424	8.54689	8.15987	3.36416	high	SD/PD	excluded	5.38809	1
SAMba1a34b5a060	10.9894	12.1874	12.0331	10.1787	8.46761	6.87036	11.0444	12.129	8.81698	10.3231	1.64813	low	SD/PD	inflamed	12.846	1
SAM18a4dabbc557	10.9672	13.0646	12.2417	10.1536	9.50779	8.75489	12.2249	12.688	9.83289	9.92035	3.66053	high	SD/PD	excluded	16.46	1
SAMfb7aec7cb0e2	11.3454	12.3606	12.9566	10.5245	9.36851	8.52748	12.0604	12.8029	9.87958	11.3304	2.13521	high	CR/PR	inflamed	22.538	0
SAMfed609955db9	11.5372	12.7	12.9388	9.39017	8.22882	7.74819	10.769	12.7153	8.43463	8.75822	1.73327	low	SD/PD	desert	20.5667	0
SAMb8070b7937e7	12.101	12.3298	12.224	9.49985	8.50383	7.98299	10.9136	12.7108	9.02514	8.19967	1.21139	low	SD/PD	desert	21.0267	1
SAMf2aae1443f67	11.9873	13.1991	13.0258	10.6891	10.0768	8.62205	11.6325	12.5798	9.64746	11.2562	2.6415	high	SD/PD	desert	10.3491	1
SAM2bba8cb35e48	11.4189	11.1209	11.375	9.26209	8.44708	7.7211	10.5925	12.6466	9.04712	8.61839	0.760199	low	SD/PD	excluded	10.4805	1
SAMcee0fa8c05b4	11.776	12.9331	12.0798	9.90989	8.0607	8.17493	11.807	13.4385	9.76155	10.6266	0.842983	low	NA	excluded	1.67556	1
SAM5c139c5c1c4f	11.0182	12.1354	12.0488	9.58684	7.96	7.8009	10.2348	12.0888	8.40939	8.75822	1.62337	low	SD/PD	excluded	7.22793	1
SAMc1251c7bfee2	11.2935	12.6427	13.3116	10.6475	9.07682	7.84549	12.0895	12.6154	9.24317	9.82496	3.88658	high	CR/PR	excluded	21.6181	0
SAM6780ed436b55	11.2021	12.1053	13.5089	10.744	8.65464	8.13443	11.1662	12.3971	9.69	9.75322	2.13462	high	SD/PD	inflamed	6.2423	1
SAM85f0a3ac1c45	12.0974	12.8327	12.0112	9.66	8.85798	8.55842	11.2703	12.8805	9.14975	7.98299	1.83405	high	SD/PD	excluded	5.84805	1
SAM9d2494119c05	11.1935	13.0381	12.4163	9.68475	8.60733	7.90087	10.9196	11.6729	9.69349	6.9542	2.83608	high	SD/PD	NA	1.44559	1
SAM9410b866974a	11.7245	11.7582	12.5016	10.9454	9.51175	7.70044	11.3151	13.5613	9.44501	10.2503	1.2723	low	SD/PD	NA	6.73511	1
SAM5d989c86255e	10.3454	11.0735	12.679	9.3966	8.56986	6.89482	10.4564	12.3947	9.10066	7.82655	1.44827	low	SD/PD	desert	3.44969	1
SAM27299aed7681	12.5672	13.1743	13.4169	11.3287	9.67243	8.49185	12.2288	14.1797	9.50383	8.74819	3.02798	high	CR/PR	excluded	18.8583	0
SAM49d48750e294	12.0095	11.9636	11.9549	10.1396	8.96	8.14975	11.1561	12.6832	8.85487	9.14466	1.62976	low	SD/PD	excluded	9.85626	1
SAMd43f8933066b	10.8556	11.6008	11.4717	10.2095	8.20945	7.27612	10.7879	12.7578	8.57743	10.2312	1.18937	low	CR/PR	inflamed	20.0082	0
SAM7aa01fc49a80	11.4548	12.0434	11.9341	10.2969	7.96	7.37504	11.0532	12.989	8.35755	11.3309	1.03142	low	SD/PD	excluded	2.13552	1
SAM0257bbbbd388	12.3323	13.5612	11.9958	9.73978	8.82655	7.80735	11.9366	13.3703	10.3276	9.32867	0.86966	low	SD/PD	excluded	15.6386	1
SAMc919aebc7fdd	10.5469	11.7372	10.8734	9.17243	7.59991	6.39232	10.875	12.1196	7.94251	11.5971	0.879912	low	CR/PR	inflamed	20.731	0
SAMa321770ac31c	11.5348	12.1364	12.3567	10.3197	9.91737	8	11.6179	12.4873	10.3151	8.98299	1.92732	high	SD/PD	excluded	7.06366	0
SAM3894ac3956a5	12.4805	13.2742	13.0168	10.7356	9.25267	8.96867	11.8948	13.1181	9.44708	10.446	2.30357	high	SD/PD	excluded	2.10267	0
SAM3779e979db6b	11.8611	12.4898	12.4497	10.4949	9.224	8.57743	11.6847	13.3946	9.52552	10.2854	1.597	low	NA	excluded	1.31417	1
SAM1c0ecfb3eb63	11.0775	13.3998	11.6152	10.6055	8.91289	7.34873	11.1972	12.3069	8.91289	11.5498	2.11132	high	SD/PD	excluded	5.84805	1
SAMbf91f27e7f9b	11.4393	11.4152	11.3129	9.71596	8.03892	7.41785	10.4136	12.6823	8.75154	11.3287	0.497528	low	NA	excluded	0.591376	1
SAMbcb07ba81cee	8.76818	9.46352	9.72792	8.16491	6.62936	5.35755	8.84549	12.5292	7.65105	8.83605	0.282173	low	SD/PD	excluded	2.52977	1
SAM9aa6a095a9d6	10.5343	11.4594	11.664	9.72451	8.90087	7.66534	10.7591	13.0599	8.69697	10.0028	1.32538	low	SD/PD	excluded	8.83778	1
SAM957378bd907f	11.3837	12.0341	11.6165	10.2021	8.66178	6.76818	11.0721	12.9149	8.9542	13.148	0.588751	low	SD/PD	excluded	2.23409	1
SAMf82bbdc267c8	11.6587	13.0974	13.0524	9.5812	9.53138	8.17493	11.2125	13.1808	9.15987	6.65821	3.22938	high	SD/PD	desert	3.12115	1
SAM2624229effe8	10.7574	10.6519	10.584	10.4263	7.91289	7.45121	10.2276	11.7801	8.11894	8.63662	1.62785	low	SD/PD	excluded	2.56263	1
SAMd2492b2a31bb	10.9069	11.5994	11.7099	9.83289	7.53138	7.32193	10.9076	12.2963	8.17991	8.87344	1.71216	low	SD/PD	desert	7.85216	1
SAM670649e105b5	11.5231	12.5328	12.4294	10.4231	9.43463	7.53916	11.1026	12.1033	8.38802	9.91886	3.34487	high	CR/PR	excluded	22.078	0
SAM91c47b054ffb	10.4949	12.5008	12.9835	10.1447	8.26209	7.55459	11.6142	12.3937	9.57554	9.69697	2.42135	high	CR/PR	inflamed	17.0185	1
SAM491e341d5a82	10.7448	12.4333	12.81	9.49985	8.13443	7.2384	11.2592	13.2519	9.51964	8.37938	1.31369	low	NA	desert	1.87269	1
SAM5fe7a81a39dd	10.6129	11.9805	12.352	9.24555	7.70044	7.49185	11.3191	12.1618	9.71425	10.058	1.01347	low	SD/PD	inflamed	17.0842	1
SAM29da928587ad	11.4336	11.5661	11.2889	9.32867	8.76818	7.60733	10.3565	11.5328	7.89482	9.49586	1.7151	low	SD/PD	desert	2.59548	1
SAM0a0f2bac4b20	11.7112	12.2871	13.2311	8.9571	8.07682	7.54689	10.973	13.1244	9.83447	9.84235	0.508268	low	SD/PD	NA	1.18275	1
SAM8e469834acc1	11.7061	12.0454	11.5008	10.3912	8.26209	8.04439	11.014	12.7649	8.61102	8.95128	1.62009	low	SD/PD	excluded	3.71253	1
SAM8e43e9caf307	11.1491	12.8702	13.1437	9.66888	7.88264	8.33092	11.7172	12.8144	8.9571	7.26679	3.58477	high	NA	excluded	0.492813	1
SAM99b1f6a9534e	10.5285	12.3284	12.5978	9.31741	7.92481	7.9542	11.1991	12.314	8.17991	8.16993	3.63474	high	NA	excluded	0.492813	1
SAM12502d970c10	9.94105	11.6768	11.5358	8.61839	7.6865	8.06609	10.744	11.5732	8.65464	8.89482	1.93072	high	SD/PD	inflamed	7.3922	1
SAM9681450bbc90	11.1749	11.7723	12.204	9.78136	8.40939	7.56224	10.8478	13.7094	8.59991	10.7781	0.799396	low	NA	inflamed	4.96099	1
SAM7d7c54623618	10.9151	11.1849	13.3238	11.2779	7.7879	6.62936	11.1053	12.4767	9.49386	8.18488	1.81195	high	CR/PR	excluded	21.2238	0
SAM181b638b8248	11.1357	11.3859	12.1466	9.70044	7.82655	6.89482	10.4676	13.0454	8.37069	10.6101	0.656588	low	SD/PD	excluded	10.8747	1
SAMbfdffb97c446	11.3055	12.0651	12.8823	10.3309	8.55842	8.58871	11.314	12.7801	8.94251	10.3421	2.09124	high	SD/PD	excluded	6.70226	1
SAM3b15b4c6311d	11.757	13.2222	13.4927	10.2923	8.46761	9.05528	11.5873	13.4391	9.91289	9.87652	1.62084	low	CR/PR	inflamed	21.4538	0
SAM00b9e5c52da9	11.8404	12.2085	12.4674	10.3554	8.11894	7.39232	11.8246	13.0151	9.16239	10.8788	1.09566	low	NA	excluded	1.90554	1
SAM59b825252c0d	12.2309	13.4307	12.9063	11.8273	10.3641	9.11374	12.9917	13.1994	10.4737	10.7065	4.61943	high	NA	NA	0.525667	1
SAM1c8b086175ca	10.8494	11.1731	11.1787	9.66888	7.89482	7.39232	10.2396	11.7822	7.37504	8.50779	2.17773	high	SD/PD	excluded	20.7639	1
SAMeaa477a5384b	11.4681	12.7522	11.5093	11.0224	9.25503	7.82018	11.545	12.7966	8.96578	12.312	1.80087	low	CR/PR	inflamed	21.5852	0
SAM1dda30f1c5be	11.6537	12.4271	12.6314	10.4838	9.1472	7.63662	11.617	13.2663	8.86419	9.57743	2.22238	high	SD/PD	desert	21.2567	0
SAM9eebdef2858a	9.46557	11.7731	11.2533	8.88874	7.22882	5.88264	10.764	12.3848	7.67243	7.8392	2.06281	high	NA	excluded	0.821355	1
SAM9daccafc18db	10.3365	10.749	10.9801	9.49785	8.30834	7.35755	9.77643	12.1437	8.91289	8.54689	0.863294	low	SD/PD	desert	16.46	0
SAM2eb07dedf07f	9.55459	9.6987	10.3487	8.07146	6.45943	4	9.29462	11.258	7.02237	10.6493	0.306639	low	CR/PR	inflamed	20.501	0
SAM25510f300d79	11.4305	13.3813	13.2827	10.42	8.32193	8.74147	12.1046	13.4126	9.24317	8.66888	3.71399	high	CR/PR	desert	20.6982	0
SAMbda79f955628	9.8933	10.5981	10.9549	7.98299	6.96578	7.94251	9.22641	11.1573	7.48382	10.1674	0.778967	low	SD/PD	inflamed	20.6324	0
SAM9b9d48b0b02c	11.0821	13.2223	13.0975	10.4157	9.31288	6.98868	11.8963	13.5038	9.82177	9.19476	2.23721	high	NA	inflamed	2.89117	1
SAMff41c4e8c08f	12.5209	12.9935	12.9272	10.3772	9.45327	8.65105	12.6268	13.4302	9.94691	10.611	1.77616	low	NA	excluded	2.46407	1
SAMc97f35a29d16	9.2854	10.5411	10.5727	7.90689	8.12412	6.50779	8.95128	11.0715	6.76818	4	3.53847	high	NA	desert	0.821355	0
SAM187e056d6a2a	11.2715	12.4359	12.158	9.82814	8.83605	8.35755	10.2384	12.2131	8.24317	7.96	2.92039	high	SD/PD	NA	2.29979	1
SAMbc8dc3a7b54e	10.8956	13.0425	13.5275	9.62571	8.2384	7.98299	11.6573	11.9204	8.35755	6.20945	9.24645	high	SD/PD	desert	14.7515	1
SAM7b40007f4aa4	10.7151	11.819	12.9103	10.749	7.87652	7.10852	11.1655	12.5435	8.85175	5.88264	4.13484	high	CR/PR	NA	21.6509	0
SAM568ce160abd9	9.71596	10.2095	9.85175	9.0954	6.75489	6.40939	9.51767	11.605	7.11894	7.96578	1.09465	low	SD/PD	NA	12.846	1
SAM14938611a2d3	12.0634	12.6647	12.2644	9.80252	9.13443	7.96	11.4136	12.9883	9.24317	9.60177	1.36423	low	CR/PR	desert	21.4209	0
SAM1a87df750b9d	11.2796	12.3759	12.3666	10.9794	8.45943	6.94251	10.5392	12.1611	8.48784	10.8138	1.77606	low	SD/PD	excluded	5.38809	1
SAMae02629a97f7	10.2796	12.2134	12.3969	9.62936	8.91886	7.08746	10.4147	12.4083	8.59619	6.67243	3.38421	high	SD/PD	NA	3.25257	1
SAM47fc46c3d6be	10.4737	11.5216	11.1674	9.9542	8.20945	6.84549	10.9915	12.3066	9.15228	10.196	1.06799	low	SD/PD	inflamed	18.7269	0
SAM7829a341b9f3	9.92926	12.4582	10.6839	9.99435	8.77479	9.03892	10.5517	12.8441	8.94251	9.00562	2.58193	high	SD/PD	inflamed	3.8768	1
SAM0f956e757453	10.5507	10.9958	12.0461	9.53138	8.46352	9.24793	10.8146	11.8218	7.86419	8.32193	4.53599	high	SD/PD	excluded	10.4148	1
SAMaf42c1541269	10.5236	11.4929	11.9054	9.53528	7.63662	7.85798	10.3432	12.545	8.53138	10.3004	0.98604	low	SD/PD	inflamed	5.51951	0
SAM09c84ec0cf34	11.0593	11.5788	10.5812	8.87344	8.50779	8.08215	9.99294	11.3365	7.33092	5.16993	4.11663	high	SD/PD	inflamed	6.50513	1
SAM7538ad9ff524	9.78627	12.7136	11.0881	9.5216	9.17243	8.50779	10.7313	11.4073	7.45121	7.93664	11.2886	high	SD/PD	inflamed	19.1211	0
SAM95c70496ffb5	10.1624	10.9001	10.9679	9.8933	8.36632	7.40939	10.1085	11.7723	7.36632	10.4294	2.13061	high	NA	inflamed	0.361396	1
SAM7edacb3deb65	10.0098	10.8186	11.7582	8.53138	7.30378	7.03342	10.1886	12.6152	7.75489	7.30378	1.30404	low	NA	desert	18.0041	0
SAMb2e4a082541a	10.9447	11.6578	10.4858	10.5245	9.03342	6.12928	11.1402	12.9649	8.19967	13.0587	0.854932	low	SD/PD	NA	4.36961	1
SAM771445e92421	10.4778	10.5594	10.403	9.26209	6.91886	6.85798	9.81858	12.0217	7.70736	9.30834	0.680702	low	CR/PR	inflamed	19.4168	0
SAM59fda9035d1d	10.0458	10.4858	10.7237	9.70563	8.17493	7.09803	9.58308	11.5859	6.84549	7.12928	3.24434	high	SD/PD	NA	3.74538	1
SAM727c0e92a2a7	11.2627	12.1437	11.5512	9.82655	8.5812	5.24793	10.858	12.577	8.08746	12.2636	0.719419	low	CR/PR	NA	18.7269	0
SAM6f2a102a99df	10.0279	10.9993	10.7599	9.34207	7.86419	7.24793	10.4979	11.8174	8.29002	9.83131	1.33114	low	CR/PR	NA	19.2854	0
SAMe56c96c51190	10.5708	11.432	11.412	10.0238	8.55075	7.2854	10.3554	12.4207	7.93664	10.7871	1.49308	low	SD/PD	excluded	9.7577	1
SAM2b672f4336c7	10.6193	11.5221	10.7515	9.24555	8.61102	8.58496	10.2033	12.2972	7.85175	8.3966	2.19575	high	SD/PD	desert	15.3101	1
SAM1ab1b28d9f2b	9.3966	11.9058	11.7797	8.48784	7.88264	6.88264	9.75489	12.8329	7.31288	7.58496	2.09312	high	SD/PD	desert	2.10267	1
SAM1bcc62d8290c	11.3348	12.0684	12.8802	10.0238	8.46761	7.79442	11.1222	12.6076	8.74483	7.24793	2.91478	high	NA	excluded	18.6283	0
SAM6662f5181f87	11.0895	12.192	11.6965	9.99152	8.60733	8.86109	10.8978	13.0856	8.3837	9.27845	2.2339	high	SD/PD	inflamed	19.2854	0
SAMe0c49ea0df5d	10.4073	11.9274	11.3761	10.236	9.88722	8.69697	10.7903	12.5162	8.36194	9.12412	4.61097	high	SD/PD	excluded	4.13963	1
SAM59289ca42c99	9.77972	11.1131	10.2264	9.24555	8.42206	7.45943	9.30834	10.8471	6.67243	9.73302	2.92914	high	NA	excluded	1.70842	1
SAM18b9351e265a	11.3993	12.247	11.6573	10.1485	8.2854	7.56224	10.3794	11.7448	8.37938	10.1383	1.58419	low	SD/PD	inflamed	15.8686	1
SAM7fb7a13c096b	9.88417	11.3788	10.8431	9.15228	7.98868	6.91886	9.61655	11.3805	7.18982	9.98442	1.81281	high	SD/PD	excluded	1.67556	1
SAM87a8e18eb45b	10.8281	13.2347	12.6887	9.45121	9.88111	8.75154	10.9715	11.8922	8.96867	8.2854	5.80394	high	SD/PD	excluded	2.75975	1
SAM1f3c93814cb9	10.2854	11.8982	10.7532	9.52748	7.91886	7.39232	10.2633	11.6366	7.88874	9.55459	1.96129	high	NA	excluded	1.44559	1
SAM5fc9ae0aed1f	10.5755	11.7674	12.0888	9.83447	8.01681	8.35755	10.643	12.3644	8.12412	10.3509	2.05549	high	NA	inflamed	0.62423	1
SAM9725303dce0c	11.1836	12.9138	12.368	9.87652	8.60733	9.14975	11.2137	12.8521	8.81057	8.85487	3.10635	high	SD/PD	desert	8.90349	0
SAM6ff654a20f98	10.137	12.0348	11.2521	9.24555	8.22882	7.97728	10.4533	11.7887	7.53916	8.87344	3.55226	high	CR/PR	excluded	18.5626	0
SAM65afda25b920	9.12153	9.33539	9.82655	8.69349	7.92481	5.90689	8.81057	10.9016	6.06609	9.39874	1.46997	low	SD/PD	excluded	8.08214	1
SAMef0e3d2415fd	10.1357	10.7389	9.97298	9.80252	8.45121	6.40939	9.96578	11.6948	6.97728	11.4722	1.39815	low	SD/PD	inflamed	10.1191	1
SAM07a93a28f801	9.33092	11.2125	11.4522	9.47978	7.94837	5.32193	10.0417	11.1548	7.43463	6.78136	3.8539	high	CR/PR	excluded	12.846	0
SAM94859b440b1d	10.4019	11.2779	10.9944	8.85487	8.75822	7.45121	9.71596	11.9975	7.33092	6.79442	2.62527	high	SD/PD	excluded	13.3388	1
SAM58e7832f4e7d	10.2854	12.4038	11.88	9.62205	9.82655	9.27845	10.5058	13.5475	8.52748	4.90689	6.51214	high	CR/PR	desert	16.46	0
SAMc57eadb2d82b	11.2432	12.5677	11.6129	9.68825	9.30606	7.94251	10.9873	11.2597	8.37069	8.69	4.39515	high	SD/PD	desert	8.01643	1
SAMd5ab7fbfab4e	10.6644	11.8918	11.7822	10.0848	7.7879	6.94251	10.703	13.2868	9.10066	10.676	0.666567	low	NA	excluded	18.1027	0
SAM5767dd75d142	10.4357	12.0661	11.2052	9.67596	8.33985	8.11374	10.7347	12.0828	9.12412	8.99718	1.81944	high	CR/PR	excluded	18.1684	0
SAMaabf4afe4213	9.96578	12.9495	12.2476	9.85487	8.73471	7.36632	11.3072	11.3315	7.75489	9.37069	9.09168	high	SD/PD	NA	2.62834	1
SAMcc7a42d87e9c	10.6724	11.7698	11.2668	10.0028	9.55842	7.73471	10.4471	12.187	8.00562	8.48784	3.54365	high	CR/PR	inflamed	17.2156	0
SAMce39dd79b441	10.1849	11.9285	12.1526	9.16491	8.56605	6.72792	9.97441	12.0563	7.40088	7.93664	3.03481	high	SD/PD	inflamed	6.27515	1
SAM75f12d1a55fc	10.4009	11.2491	10.7177	9.72792	7.97154	7.17991	10.567	12.5294	7.97154	11.0098	1.0555	low	SD/PD	inflamed	14.7515	0
SAM6964a6d7b967	11.2192	12.5425	12.4833	8.34873	7.56986	8.224	11.1466	11.813	8.76818	6.47573	2.42786	high	SD/PD	NA	16.2628	1
SAM3b1066e5801b	9.97728	10.4481	9.46964	9.45327	7.40939	5.72792	9.88722	11.9285	7.65105	11.2744	0.516272	low	SD/PD	excluded	15.6386	0
SAMf20b827dca51	10.4717	11.5108	11.421	10.014	8.75489	6.74147	10.3912	12.7824	7.64386	11.3734	1.38442	low	SD/PD	inflamed	4.36961	1
SAM6792d6e98068	10.6312	12.8611	12.5206	9.03892	9.3443	8.82337	11.2294	12.4964	9.17243	5.75489	5.70796	high	SD/PD	desert	6.01232	1
SAM31d9176e11fb	10.7151	12.4546	11.5934	9.88722	8.58871	7.60733	10.4073	11.6225	8.2854	9.31967	2.74456	high	CR/PR	inflamed	17.117	0
SAM04c589eb3fb3	8.8857	10.5187	9.81698	7.83289	7.46761	5.93074	8.36194	9.91737	5.58496	7.31288	2.92669	high	NA	NA	0.689938	0
SAM5cc2d9036053	8.7039	10.0821	9.43671	9.02514	8.22882	6.14975	8.8392	10.375	6.30378	5.97728	4.79328	high	SD/PD	desert	5.68378	1
SAMb8101c538753	10.9129	11.2021	11.6546	9.50978	8.633	7.12928	10.1267	11.6475	7.02237	8.3443	3.0618	high	SD/PD	inflamed	13.4045	1
SAM80c6183220e6	9.59805	10.7731	11.0795	9.53722	7.7879	5.90689	9.64386	11.8166	7.77479	9.50383	1.16044	low	SD/PD	inflamed	14.7515	0
SAM572f19794c96	11.8025	12.0931	11.4615	9.87344	8.29462	5.85798	10.043	11.8591	7.45943	8.96867	1.31679	low	CR/PR	excluded	16.8214	0
SAM1abf01dd4544	10.4136	11.0947	11.4767	8.3443	7.53138	6.10852	9.94544	11.6407	6.80735	9.91139	1.1513	low	CR/PR	excluded	16.8542	0
SAM1f83ebd6be9b	10.2288	11.3685	11.9524	8.46761	6.98868	6.56986	10.115	12.371	8	7.3837	1.04891	low	SD/PD	desert	3.5154	1
SAM1f66db567eb5	10.5953	11.1687	11.4341	9.56033	8.70044	6.97728	10.6092	12.4966	7.80735	9.68475	1.67905	low	CR/PR	inflamed	16.5914	0
SAM4918c524b83a	9.37938	11.9355	11.544	8.49185	8.50383	7.7211	10.4325	11.3597	8.17991	6.91886	4.72547	high	NA	desert	0.62423	0
SAMa0ca029b7afd	10.8329	11.1376	11.1013	9.44501	8.14975	4.9542	10.4949	12.888	8.25739	9.98442	0.511951	low	NA	NA	0.361396	1
SAM6157c8f38b72	10.8971	11.3123	10.6821	9.48382	8.69	7.45121	10.2312	11.6533	8.07682	9.13699	1.61476	low	CR/PR	desert	16.5914	0
SAMe7e4f7c076a7	10.4522	12.0081	12.0475	10.4388	8.11374	6.9542	9.98014	12.3696	7.82655	9.63481	2.05129	high	SD/PD	inflamed	1.97125	1
SAMbe25e2c88f3e	10.84	11.0224	10.7237	11.242	9.06878	7.25739	10.3608	13.1447	8.73132	10.3576	1.08467	low	NA	NA	2.92402	1
SAM4caabd64e7fd	10.8681	11.8467	11.6398	9.69523	9.03067	7.9542	10.5887	12.7013	8.78463	7.75489	2.06399	high	CR/PR	excluded	15.7043	0
SAMc6eff056c89a	11.0362	11.9136	11.5013	9.60918	8.93958	7.48382	10.7624	13.0706	8.69349	10.7288	0.96848	low	SD/PD	excluded	1.80698	1
SAM5cfa1699bdb7	11.1517	12.4901	11.204	9.8857	8.56986	7.61471	10.733	12.3614	8.01681	8.41363	2.64232	high	SD/PD	NA	15.8357	0
SAMda4d892fddc8	9.87805	10.9549	10.5971	8.37504	7.69349	5.58496	9.73809	10.8681	6.85798	9.21432	1.49251	low	SD/PD	NA	14.1273	0
SAM3a1c9632ff7b	10.0768	11.7944	11.3509	8.90989	7.42626	8.20457	10.3049	11.1351	7.52356	4.80735	6.51236	high	SD/PD	NA	16.0329	0
SAM8b4b8b0f9e73	10.9248	11.5132	10.7389	9.45121	8.09803	7.41785	9.89026	12.2258	7.42626	10.0861	1.14979	low	SD/PD	excluded	15.6715	0
SAMe3d4266775a9	10.444	12.0077	11.8933	9.78627	9.37287	8.22882	11.1668	12.8756	8.04985	8.47573	4.68259	high	SD/PD	NA	13.9959	0
SAM2de7cffb5f72	9.40088	11.3208	11.8471	8.51964	7.21917	5.90689	9.783	11.6221	7.60733	8.81698	1.37048	low	NA	NA	1.83984	1
