# Supplementary material for: Establishment, immunological analysis, and drug prediction of a prognostic signature of ovarian cancer related to histone acetylation
Source: Front Pharmacol. 2022 Sep 12;13:947252. doi: 10.3389/fphar.2022.947252 (PMC9510621; doi:10.3389/fphar.2022.947252)
Supplement: Supplementary file 12 [file Table8.XLSX]

## Sheet: Sheet1
id	futime	fustat	ELP3	HDAC1	HDAC10	HDAC11	HDAC2	HDAC4	KAT7	KIAA2026	SIRT5	SP140	riskScore	risk
GSM746861	1.87945	1	3.27995	4.6454	4.9115	4.0499	3.7055	3.71807	5.8624	4.00643	4.65548	2.1671	2.66354	high
GSM746862	7.07397	0	2.3064	3.8728	5.068	4.18635	3.1843	3.32867	3.8863	3.68388	4.0751	2.1113	1.80932	high
GSM746863	1.63014	1	3.6634	2.8878	4.74205	4.3234	3.42495	3.76173	4.2555	4.61217	3.95257	2.0966	0.894616	low
GSM746864	1.03288	1	2.9669	3.6154	5.06405	4.25405	3.37365	3.71273	4.5282	3.82728	4.2226	2.0646	1.85223	high
GSM746865	2.45753	0	2.7931	4.2671	5.6475	4.67075	3.24275	4.0223	3.4052	3.98453	4.009	2.7953	1.75976	high
GSM746866	9.61918	0	3.0543	3.8413	6.09505	4.82185	2.86865	3.30573	3.5967	3.1894	4.07737	3.248	1.62511	high
GSM746867	2.64384	1	3.4363	3.751	5.0581	4.4639	4.01865	3.51677	3.7196	3.97507	4.52855	2.6394	0.899989	low
GSM746868	2.05205	1	3.0784	3.9443	4.9752	4.36705	3.4221	3.60053	3.8604	3.5983	4.69285	2.3533	1.13585	low
GSM746869	1.30411	1	3.08345	5.4188	4.8919	4.4161	4.0208	3.4824	3.8952	3.51762	3.75212	2.317	2.63105	high
GSM746870	0.134247	1	3.4177	3.4176	5.38005	4.5699	2.4678	2.9534	2.8188	3.22675	3.7104	3.19	0.725017	low
GSM746871	1.28767	1	3.3734	3.963	5.23935	4.7912	3.1683	3.00113	3.9444	3.18355	4.11155	1.5628	1.72252	high
GSM746872	8.00822	1	3.57665	3.9088	4.95955	4.5993	3.74275	3.43817	3.6925	3.6843	4.00387	2.5135	1.17904	low
GSM746873	5.46027	0	3.2515	3.548	4.97485	4.69855	3.3092	3.76333	4.6	3.93228	3.99305	2.9234	1.67487	high
GSM746874	3.3863	0	3.7316	3.0394	5.50365	5.205	3.5066	3.9227	3.6785	3.29897	4.68602	2.7435	1.06884	low
GSM746875	0.534247	0	3.33705	4.2807	5.323	4.67795	3.446	3.5414	3.3055	3.30452	4.0655	2.9447	1.33294	low
GSM746876	3.32055	1	2.72875	3.4739	5.53925	4.77565	2.68705	3.40353	4.1306	3.00042	4.44302	2.6212	1.84531	high
GSM746877	0.663014	1	3.4232	3.8696	4.91995	4.21725	3.59475	3.92207	2.9156	3.08378	3.9176	2.3607	1.20339	low
GSM746879	6.25205	0	2.48825	3.7549	5.2664	4.56975	2.6907	3.26953	3.2144	3.62588	4.45575	2.2176	1.06874	low
GSM746880	2.2411	1	3.1038	4.4858	5.2092	4.47725	2.726	3.816	3.2585	3.4798	4.06745	2.5949	1.36019	low
GSM746881	9.08219	0	3.5635	6.1503	4.9917	4.16365	3.6307	3.429	3.8803	3.46265	4.11165	2.8406	1.79775	high
GSM746883	1.80548	0	3.681	3.8049	5.04705	4.6818	3.0791	3.45913	3.8637	3.72555	3.58235	2.0784	1.47333	high
GSM746884	4.32603	1	3.3119	4.9291	4.91675	4.38455	3.69575	3.19673	4.0641	4.03223	4.00055	2.1845	1.56663	high
GSM746885	2.69863	1	2.956	3.4626	5.7577	4.6594	3.3758	3.23657	3.2151	2.9331	4.12507	2.0936	1.61538	high
GSM746886	0.649315	1	3.0834	3.306	5.07965	4.33635	3.43365	3.13477	4.2643	4.45352	4.00687	2.382	1.08228	low
GSM746887	0.375342	1	3.60075	3.5808	5.22755	4.42895	3.3619	3.56343	5.2559	4.1537	4.47157	2.9749	1.38423	high
GSM746888	6.15342	0	4.9408	3.7412	4.4318	3.87445	5.61925	3.75823	5.1598	4.89163	4.3834	1.8109	0.888454	low
GSM746889	1.90959	0	4.0065	3.9267	4.8023	4.41875	3.725	3.32497	4.3077	3.53202	3.70723	2.89	1.32094	low
GSM746890	5.87123	0	4.63365	3.4681	4.90955	4.134	2.8397	3.95553	4.6231	3.95222	4.4713	2.0405	0.790295	low
GSM746891	1.92877	1	3.7389	3.3779	4.82185	4.40865	3.95665	3.29033	3.7126	3.7428	4.32873	2.2629	0.805252	low
GSM746892	4.27671	1	3.08655	3.4427	5.0998	4.4688	3.545	3.25243	4.3227	3.8922	4.18297	2.3856	1.37901	low
GSM746893	2.85753	1	2.93825	3.6955	5.48865	4.78345	2.7321	3.55077	4.0394	2.70377	3.57595	2.5176	3.022	high
GSM746894	4.67671	0	3.00385	5.2157	4.8022	4.7543	3.9645	3.25723	5.4982	3.31822	4.05425	2.1353	4.83414	high
GSM746895	3.15616	1	3.4996	4.3846	4.9071	4.3551	4.38625	2.9996	5.0019	3.1441	4.16375	2.0166	2.5997	high
GSM746896	4.18904	1	3.2676	5.0585	5.0002	3.96575	3.8897	4.0723	4.7752	3.57583	3.71378	1.9683	3.91711	high
GSM746897	11.5288	0	3.2301	3.2845	5.89225	5.76605	3.23975	3.30313	3.1789	3.07285	3.93723	3.3509	1.48974	high
GSM746898	1.18904	1	2.6133	3.348	4.9721	4.6664	2.7669	2.99357	2.951	3.08062	3.84227	2.118	1.19121	low
GSM746899	7.42466	0	3.83335	4.2202	4.7941	4.60245	3.7599	3.58767	3.6423	4.02937	4.19275	3.0131	0.836021	low
GSM746900	5.73973	1	3.5415	4.1762	4.8398	3.85145	3.5994	3.2155	3.9074	3.7768	3.8165	2.2794	1.16512	low
GSM746901	0.342466	0	3.26565	3.4089	5.4134	4.97615	2.6213	3.53657	2.7762	3.16595	4.5988	2.7981	0.728137	low
GSM746902	2.70685	0	4.55775	4.1446	4.5782	4.39435	3.5212	3.7151	5.0259	3.87975	4.0866	2.686	1.21168	low
GSM746903	9.98356	0	2.72595	3.8278	6.2529	4.05235	2.3697	3.1152	3.1435	3.29002	3.79645	2.9735	1.36569	low
GSM746904	6.88493	0	3.9234	3.4602	5.28	4.51795	2.80535	3.7574	3.684	3.54085	4.17175	1.8517	1.05097	low
GSM746905	10.6548	0	3.80655	3.8626	5.5165	4.80755	2.83465	3.12623	3.5223	3.24058	3.35047	2.954	1.39059	high
GSM746906	6.16712	1	4.42605	4.344	4.86645	4.5604	2.9793	3.89523	4.3694	3.80112	4.18015	2.3267	1.1398	low
GSM746907	7.65753	1	3.19305	3.9558	5.0254	4.81035	4.00975	4.04297	4.4924	3.83213	4.25052	2.1161	2.36717	high
GSM746908	2.03288	1	4.27865	3.5144	4.6886	4.67955	3.7003	3.1949	4.3235	4.20113	3.66547	2.6394	0.917855	low
GSM746909	0.257534	1	3.0479	4.2898	5.82675	4.2889	3.5962	3.00613	4.2845	3.4302	3.75272	2.2384	2.64147	high
GSM746910	1.71781	1	2.70845	3.7819	5.50435	5.14875	2.5459	3.664	3.1062	3.28483	3.9337	2.3005	1.76391	high
GSM746911	0.871233	1	3.05205	3.8944	4.7831	4.1843	3.271	3.84463	3.969	3.30423	4.71802	2.6423	1.18849	low
GSM746912	2.66575	0	3.60235	3.6818	5.2298	4.57965	3.61405	3.41077	4.6857	3.52787	3.96853	2.5548	1.89933	high
GSM746913	2.82466	1	3.5293	3.1876	5.0595	4.532	3.5401	3.3799	4.4816	3.43883	3.8739	3.0166	1.48051	high
GSM746914	4.11233	1	3.8143	3.2902	4.5375	4.1052	3.4328	3.31203	4.6466	3.9927	4.5227	2.0667	0.812706	low
GSM746915	5.05753	1	3.65865	2.6809	5.095	4.5238	2.42165	3.41467	4.7956	3.33107	4.38063	1.8424	1.26141	low
GSM746916	1.59452	1	2.99415	4.588	4.5252	4.4489	4.2627	3.4417	5.4273	4.67183	4.44723	1.9761	2.16619	high
GSM746918	4.55342	1	4.03875	3.872	4.96275	4.4615	2.8358	4.9468	4.2975	4.0509	3.85665	2.2812	1.70607	high
