# Supplementary material for: Establishment, immunological analysis, and drug prediction of a prognostic signature of ovarian cancer related to histone acetylation
Source: Front Pharmacol. 2022 Sep 12;13:947252. doi: 10.3389/fphar.2022.947252 (PMC9510621; doi:10.3389/fphar.2022.947252)
Supplement: Supplementary file 13 [file Table9.XLS]

gene	conMean	treatMean	logFC	pValue	fdr
CXCL11	4.160401152	3.135407821	-1.024993332	9.46E-09	8.67E-06
CXCL10	6.86680368	5.89894228	-0.9678614	3.33E-07	6.27E-05
IGLC2	7.297987824	6.374285675	-0.923702149	0.006959494	0.034916515
RNA5SP202	2.735952336	1.826381807	-0.909570529	7.26E-06	0.000427007
IDO1	3.978967774	3.142189927	-0.836777847	6.20E-06	0.000385994
IGLV3-1	4.249681002	3.422593735	-0.827087267	0.012317401	0.05098354
IGKV3-20	6.675473433	5.849481212	-0.825992221	0.023438457	0.077503074
IGLV2-14	5.687948903	4.894307851	-0.793641053	0.020312682	0.070748741
IGLV1-51	5.058360454	4.273509422	-0.784851032	0.006628103	0.03371527
IGKC	7.984587849	7.199783089	-0.784804761	0.03510943	0.102097916
IGJ	5.080512161	4.336299742	-0.744212419	0.009279223	0.042077862
PTN	5.195144325	4.451837441	-0.743306884	0.000236606	0.003859646
UBD	2.821411004	2.084879816	-0.736531187	3.32E-05	0.001148166
CXCL13	2.917304449	2.183663973	-0.733640476	0.000131292	0.002694765
IGKV4-1	6.081727313	5.349680345	-0.732046967	0.048142997	0.126011302
IGHG1	6.748422503	6.018445857	-0.729976647	0.038191492	0.108175418
IGKV3-11	5.432627708	4.717954472	-0.714673236	0.036794343	0.105368026
RNU4-2	5.22172011	4.511774481	-0.709945629	0.003779479	0.023416162
IGLC3	6.437642493	5.736975752	-0.70066674	0.03140719	0.094421165
CXCL9	4.156661968	3.460107419	-0.69655455	0.001973551	0.015145013
ERP27	4.92132073	4.231113004	-0.690207726	0.000530588	0.006492346
IGKV1-5	5.776945334	5.088050591	-0.688894743	0.048144652	0.126011302
CRISP3	1.879691825	1.197375399	-0.682316426	0.000824494	0.008556943
RNU4-1	4.228032965	3.550638733	-0.677394233	0.011278424	0.047949529
IGLV3-21	4.747701975	4.073692101	-0.674009874	0.049831414	0.128719441
IGLV1-47	4.509953093	3.842609009	-0.667344084	0.039767747	0.111073996
SNORA73B	6.352416692	5.695331972	-0.65708472	0.001482797	0.012565857
CXCL17	5.834093029	5.182333844	-0.651759185	0.013471336	0.053918432
SLC25A3P1	2.687916136	2.04070227	-0.647213865	0.000235717	0.00385169
PSMB9	5.657830832	5.012578772	-0.64525206	8.67E-07	0.000108164
CLGN	4.157983487	3.514389921	-0.643593566	4.26E-05	0.001327527
IGLV7-46	2.760091334	2.124522146	-0.635569188	0.020704627	0.071670801
IGLV3-10	3.44674705	2.813312088	-0.633434962	0.019774419	0.069492417
IGHV4-39	4.987755565	4.361701083	-0.626054482	0.087565965	0.187454183
GBP1P1	3.037255453	2.413528115	-0.623727338	1.67E-07	4.13E-05
IGHV1-24	3.030441993	2.41431198	-0.616130013	0.019830153	0.069621546
GBP4	4.338671911	3.725169364	-0.613502547	2.18E-05	0.00087051
IGLV1-44	4.384852979	3.771862431	-0.612990547	0.066561112	0.156653072
IGLV1-40	5.324718475	4.713457924	-0.61126055	0.092714234	0.194884523
RP11-736N17.4	3.125156087	2.516713663	-0.608442424	2.87E-06	0.000229684
RN7SK	10.03389202	9.425935839	-0.607956176	0.000937765	0.009323614
IGLV3-25	4.712440323	4.107867021	-0.604573302	0.059214653	0.144814957
CCL5	5.276180638	4.675728728	-0.60045191	0.000399991	0.005396388
CYP4B1	4.915499483	4.323350545	-0.592148938	0.010362861	0.045410407
HLA-DOB	2.593218115	2.004431638	-0.588786477	1.38E-07	3.92E-05
IGLV2-23	4.539645074	3.952820468	-0.586824606	0.086508026	0.185881348
DAPL1	6.231149221	5.646452567	-0.584696654	0.016242895	0.061148005
CDKN2A	6.701864922	6.131452921	-0.570412001	0.00393136	0.024032259
RNVU1-7	2.885545138	2.316980264	-0.568564873	0.001590957	0.013177853
PDZK1IP1	6.512783977	5.945375316	-0.56740866	0.006095403	0.031981781
ADAMDEC1	2.399503619	1.835191086	-0.564312534	0.000719784	0.007854005
IGHG3	4.395526697	3.836481903	-0.559044794	0.029223468	0.089949031
HLA-DRA	10.5206071	9.962165769	-0.558441329	4.02E-05	0.001280368
RP11-44K6.2	1.665511588	1.107753197	-0.55775839	9.03E-05	0.002133715
USP30-AS1	2.165062818	1.607566801	-0.557496017	4.20E-07	7.12E-05
RP11-554D15.1	1.653457696	1.096118769	-0.557338927	0.010634026	0.046152111
GZMB	2.737009499	2.182205988	-0.554803511	7.27E-05	0.001877538
DPEP3	2.408497693	1.85918907	-0.549308623	0.406835139	0.521440195
IGLV2-11	4.202102936	3.652821182	-0.549281754	0.093232553	0.195587639
IGKV2-24	2.747306003	2.200632903	-0.546673101	0.017158496	0.063326876
HLA-DRB5	7.095023468	6.552153625	-0.542869843	0.003825634	0.02360737
IGHM	4.71490922	4.172605143	-0.542304077	0.082314529	0.179768066
IGHA1	6.926520662	6.384977415	-0.541543247	0.09918815	0.203710415
RP11-283G6.4	5.44432897	4.903498601	-0.54083037	0.008776293	0.040581537
HLA-DRB1	9.419988336	8.879969396	-0.540018941	0.000202117	0.003493279
GBP2	4.414247091	3.879428345	-0.534818746	3.51E-06	0.000263731
TMEM261	6.335798999	5.802342533	-0.533456466	6.68E-12	6.53E-08
SNORA47	3.058543545	2.525300624	-0.533242921	0.000150523	0.002923637
CCL20	3.41831118	2.885175784	-0.533135396	0.008974467	0.041218464
IGHV1-18	4.598524686	4.066651756	-0.53187293	0.147812676	0.266741265
GBP5	2.549000154	2.01796166	-0.531038495	0.000122925	0.002578963
DLG3-AS1	1.677756499	1.147177604	-0.530578895	1.62E-07	4.10E-05
ETV7	3.120101713	2.590600975	-0.529500738	1.76E-05	0.000761122
UGT2B7	4.837258236	4.310747808	-0.526510428	0.000973481	0.009530103
IGLV6-57	3.676825965	3.152635793	-0.524190172	0.134802911	0.250488155
RN7SL2	7.276736021	6.752643695	-0.524092326	0.002104121	0.015807856
CFB	5.512999108	4.991873199	-0.521125908	0.000957093	0.009445337
VTCN1	6.176742615	5.659185546	-0.517557069	0.011557698	0.048628216
OVGP1	3.117810441	2.603975594	-0.513834848	0.026129131	0.083338667
IGLV5-45	2.024890409	1.511173779	-0.51371663	0.030415527	0.092453871
SNORA14B	2.692113507	2.178503369	-0.513610138	0.000834871	0.008625779
HIST1H1C	7.686029165	7.173990504	-0.512038661	0.0059554	0.031519419
SNORA7B	2.851500858	2.340666446	-0.510834412	0.000199071	0.003465489
IGLV9-49	1.768858429	1.260553428	-0.508305002	0.008054441	0.038407943
RARRES3	7.125466805	6.617900882	-0.507565924	0.000313446	0.004619783
TNFSF13B	3.589858445	3.082635611	-0.507222834	6.78E-06	0.000409975
TAP1	5.95220985	5.448117867	-0.504091983	4.96E-05	0.001452173
SNORA74B	2.196327009	1.698647288	-0.497679722	0.000122162	0.002573999
PLGRKT	5.328949279	4.832829899	-0.49611938	2.51E-12	6.53E-08
PSMB8	7.096807339	6.602512992	-0.494294346	4.43E-07	7.23E-05
RNA5-8SP5	1.59198975	1.100467781	-0.491521969	0.000824006	0.008555075
IGHV4-4	2.034807544	1.544532429	-0.490275115	0.077390328	0.172629637
IGKV1-27	3.409707419	2.926520268	-0.48318715	0.064935001	0.154164124
STXBP6	3.510208434	3.028296395	-0.481912039	0.001856439	0.014542886
RNA5-8SP6	3.526915869	3.046074717	-0.480841152	0.009566619	0.043048318
RNVU1-18	1.646934665	1.16675367	-0.480180995	0.001887119	0.014693174
CD2	3.221589891	2.741965093	-0.479624798	0.001432437	0.012324255
HLA-DQA1	5.076288812	4.597294023	-0.478994789	0.007181778	0.035645739
NKG7	4.235414036	3.757052887	-0.478361149	0.002929071	0.019699531
DEFB1	6.602402093	6.127033943	-0.47536815	0.026515965	0.084226072
CCL8	3.24373406	2.769832738	-0.473901322	0.000937765	0.009323614
TNFSF10	6.536153597	6.062397527	-0.473756069	0.000532471	0.00650724
IGHV3-33	3.902091543	3.428616086	-0.473475457	0.119806658	0.231529899
IGLV10-54	1.731758241	1.259658614	-0.472099627	0.015956138	0.060425246
IGHGP	2.15448481	1.68575254	-0.46873227	0.006778057	0.034303011
HIST1H3B	3.085448573	2.616917635	-0.468530939	0.00032873	0.004740235
HLA-DPB1	7.480838058	7.01696817	-0.463869887	0.001762809	0.014061239
PSMB8-AS1	3.733797593	3.274091693	-0.4597059	8.84E-07	0.00010936
CCDC160	2.19884398	1.739718099	-0.459125881	0.000453629	0.005827831
RNA5-8SP2	2.160269002	1.701473076	-0.458795926	0.005673002	0.030507728
SNORA14A	2.053453458	1.595264434	-0.458189024	0.007295945	0.036022872
GZMA	3.182436954	2.724971276	-0.457465678	0.001832613	0.01442193
RPPH1	2.784694303	2.327821631	-0.456872672	0.000925082	0.00923822
GBP1	5.648900697	5.193599778	-0.455300919	0.0002675	0.004153395
IGLV3-19	4.683780276	4.22937637	-0.454403906	0.219188123	0.346568177
HLA-B	9.792914117	9.340019075	-0.452895042	6.38E-05	0.001718039
TRBC2	3.467272361	3.014883059	-0.452389302	0.002752187	0.018904364
HLA-DMA	6.787421008	6.335664165	-0.451756843	0.000311154	0.004592934
BTN3A3	4.412359954	3.960681516	-0.451678437	5.33E-07	8.35E-05
IGKV1-9	3.796722995	3.345080549	-0.451642446	0.123445492	0.236273577
CD3D	2.595261882	2.145266249	-0.449995633	0.001967198	0.015108304
RP11-18A15.1	1.249807693	0.800898265	-0.448909428	0.00017017	0.003147921
HLA-DPA1	6.926822021	6.479009752	-0.447812269	0.004734787	0.027155122
LAMP3	4.002971238	3.557261843	-0.445709395	0.00171764	0.013859249
HLA-F	4.402242752	3.95791564	-0.444327113	0.000170436	0.003147921
IGHG2	5.110765981	4.666589981	-0.444176001	0.124680617	0.237969837
AC092580.4	2.058763818	1.615331086	-0.443432732	0.00014769	0.002900664
HLA-DRB6	4.783970693	4.340630452	-0.443340241	0.00806751	0.038424826
PRSS3P2	4.854910595	4.412657468	-0.442253126	0.004213711	0.025196361
CHI3L1	7.681152229	7.23962975	-0.441522478	0.009540205	0.042949227
ZNF826P	2.535667454	2.094969693	-0.440697762	0.003407129	0.02183332
RP11-283G6.5	3.947695142	3.508946472	-0.43874867	0.010193451	0.044886677
TUSC1	5.216354085	4.783771146	-0.432582939	1.15E-05	0.000585895
MT1M	3.051924814	2.620207402	-0.431717413	0.015214552	0.058579186
HIST1H3F	2.4315998	2.000728911	-0.430870889	0.000381624	0.005225508
FAM166B	2.800600148	2.370682199	-0.429917949	0.000925082	0.00923822
PRSS1	3.36042487	2.931055159	-0.429369711	0.003273818	0.021276554
IGHV3-49	2.894293094	2.466748232	-0.427544862	0.108824104	0.216761356
APOL1	6.29761714	5.870387065	-0.427230075	0.002659113	0.018512173
IGKV3-15	4.620905899	4.194933794	-0.425972104	0.161897631	0.283642406
HLA-DMB	5.111115039	4.685837596	-0.425277443	0.000944167	0.009361877
LURAP1L	3.283357857	2.859593692	-0.423764165	7.76E-05	0.001946407
IGHV1-2	3.006867332	2.586186029	-0.420681302	0.17869365	0.302742881
TRBV28	2.736828606	2.31635348	-0.420475126	0.003644027	0.022856996
IL2RG	4.060827541	3.640714698	-0.420112843	0.00405194	0.024516072
IGKV5-2	1.401054175	0.982796694	-0.41825748	0.028383578	0.088208396
HIST1H4E	3.503533451	3.085935467	-0.417597984	4.98E-05	0.001452309
CP	6.624389548	6.207376833	-0.417012715	0.055905422	0.139430785
GMPR	6.182580184	5.765789206	-0.416790978	0.000475208	0.005999931
HCP5	4.794307438	4.379033549	-0.41527389	0.000820691	0.008529719
IFI27	8.230457517	7.815665517	-0.414792	0.009834828	0.043871559
HLA-DQB1	5.887957872	5.474791085	-0.413166787	0.01431956	0.056231451
RP11-337A23.6	1.213061102	0.799989051	-0.413072051	2.01E-05	0.000822927
AC019117.1	3.728768391	3.318296106	-0.410472285	0.059545723	0.14527369
FOLR1	8.972621489	8.563641123	-0.408980366	0.025747185	0.082495625
CD48	3.158009948	2.749183154	-0.408826794	0.000812272	0.008481286
OR2I1P	1.733279623	1.324765658	-0.408513965	0.004341625	0.025728116
IGHV2-5	1.612642299	1.20414017	-0.40850213	0.123993271	0.236997239
IGKV2-29	1.164745765	0.757194486	-0.407551279	0.067475625	0.157907928
IFI6	11.00828715	10.60166283	-0.406624317	0.03059076	0.092774997
IFIT3	6.209113401	5.803130602	-0.405982798	0.001700977	0.013800738
RBM24	1.838241368	1.432948926	-0.405292442	0.00130359	0.011600211
HIST1H2BC	4.084543291	3.680345522	-0.404197769	0.002374262	0.01717738
RP11-390F4.6	3.345810295	2.941950828	-0.403859467	0.00528235	0.029144356
CCL7	1.655534515	1.251693857	-0.403840658	0.001374229	0.012005777
PIGR	2.228715094	1.825453159	-0.403261935	0.023820203	0.078306049
C2	4.768280015	4.365731209	-0.402548806	0.00259324	0.018213537
IGHV1-69-2	3.475999447	3.07351122	-0.402488227	0.100604597	0.205798077
AADAC	2.673256034	2.272915421	-0.400340613	0.001007038	0.009747996
RNF144B	4.90636674	4.506662338	-0.399704403	0.001527254	0.01280571
IGHV3-30	4.614452574	4.218089145	-0.396363429	0.257848874	0.385688709
GNLY	2.385484083	1.989129538	-0.396354545	0.001527254	0.01280571
MMP12	1.927483167	1.532187478	-0.395295689	0.055404701	0.138687237
HLA-DQB2	3.389475438	2.995249353	-0.394226085	0.015254558	0.058677533
RP11-565P22.2	2.620641944	2.228201882	-0.392440062	0.009049586	0.041434719
RNU1-67P	2.196104851	1.804525552	-0.391579299	0.009882788	0.044008235
IGHV4-59	4.086033297	3.697047467	-0.38898583	0.21003256	0.337060138
CD52	5.184259419	4.795439902	-0.388819518	0.00505382	0.028320315
RP11-539L10.3	4.028425841	3.639642978	-0.388782863	0.000319244	0.004665381
CTSS	5.339608918	4.95132233	-0.388286588	0.00105582	0.010028235
MT1H	3.95078715	3.562556709	-0.388230441	0.099971644	0.204874813
IGLV4-69	3.259363985	2.873603555	-0.38576043	0.093601535	0.196067207
LTB	3.826935801	3.441385561	-0.38555024	0.011589075	0.048683807
HIST1H4F	1.481267358	1.096983074	-0.384284284	0.001820133	0.014366116
IGHV3-74	3.15417243	2.770145117	-0.384027313	0.080476396	0.177365434
CXCL8	3.936117	3.552919555	-0.383197446	0.022976078	0.076479747
LYZ	6.027964959	5.644791986	-0.383172973	0.047554748	0.124890826
MT1G	6.629314765	6.246500371	-0.382814394	0.110399774	0.21886527
AIM2	1.471112624	1.088449795	-0.382662829	0.00013699	0.002772896
HCG14	1.773274298	1.392011322	-0.381262976	4.88E-06	0.000330904
BMPR1B-AS1	3.420027828	3.039471038	-0.38055679	0.030553992	0.092721013
CTD-2023M8.1	1.984737676	1.6044168	-0.380320876	0.000153607	0.002958163
SLC5A1	2.608433415	2.228171841	-0.380261574	0.027807524	0.087112112
PART1	3.064031932	2.683801152	-0.38023078	0.005767628	0.030841301
CXCR2P1	1.749906298	1.371970171	-0.377936127	0.003901726	0.023930914
RP11-44K6.4	0.978872958	0.60240087	-0.376472088	0.000266694	0.00414748
IGHV4-34	3.377146782	3.000776825	-0.376369957	0.185333429	0.31049463
HIST1H4I	5.649451402	5.273520741	-0.375930661	0.001084667	0.01025122
LST1	3.611134155	3.235478798	-0.375655358	0.000648415	0.007371321
RNA5-8SP3	1.147534061	0.771969976	-0.375564085	0.002673119	0.018571168
ZNF812	1.343632717	0.96854491	-0.375087808	0.003745188	0.023287383
HIST1H2AM	2.796143976	2.421539088	-0.374604888	0.000657536	0.007426082
CDC37L1-AS1	2.568176914	2.198165184	-0.37001173	2.19E-06	0.000189072
LCN2	8.257328262	7.887372204	-0.369956058	0.08469473	0.183314622
RP11-295M3.4	5.86557415	5.496609478	-0.368964671	0.04065138	0.112682427
IGLL5	3.169278871	2.802080098	-0.367198773	0.100754525	0.205958097
DNAJB5	3.493447337	3.126296005	-0.367151332	0.001850456	0.014515614
APOL3	3.106228298	2.739838295	-0.366390003	0.004316152	0.025620876
SLAMF7	2.174066123	1.807705708	-0.366360414	0.014548443	0.056863783
HLA-A	9.372841402	9.006867727	-0.365973676	0.000209084	0.003561224
GLIPR2	5.106698041	4.741244454	-0.365453587	0.000299931	0.004479645
RP11-140K17.3	3.96615305	3.601015761	-0.365137289	1.67E-06	0.000162394
RP4-797C5.2	4.685208385	4.321483288	-0.363725097	0.189361012	0.314727707
CCL19	1.693982929	1.330432242	-0.363550687	0.003876207	0.023824213
PMAIP1	3.654698031	3.291176101	-0.36352193	0.000238378	0.003879932
HIST1H2AD	3.488089412	3.124646617	-0.363442795	0.003116273	0.02053939
RP11-266L9.8	3.556309515	3.19300343	-0.363306086	0.000198342	0.003458596
FOXN3-AS1	3.231737785	2.868518728	-0.363219057	0.000482037	0.00606788
RNA5S9	0.984171017	0.621044201	-0.363126817	0.001385829	0.012064814
IFI44L	4.505477326	4.143453357	-0.362023969	0.010856542	0.04679929
SNORA84	1.451711476	1.089815934	-0.361895542	0.006399235	0.033039053
IGLV1-36	1.626463473	1.264708269	-0.361755204	0.086722585	0.186214956
AQP9	2.950388379	2.589225798	-0.36116258	0.020623763	0.071441473
AE000658.30	1.226461344	0.865903988	-0.360557356	0.030121114	0.091815867
RNU1-136P	1.266953225	0.906846918	-0.360106307	0.023622528	0.077891935
CD38	1.718291991	1.359220857	-0.359071133	0.000589858	0.006939647
CD3E	2.862110615	2.503357476	-0.358753139	0.013116606	0.053012271
CD274	1.654505296	1.297031137	-0.357474159	2.44E-06	0.000204579
ALCAM	4.767825383	4.41040733	-0.357418053	0.006256443	0.032553039
CCL11	2.58845188	2.231481237	-0.356970643	0.045141561	0.120829798
RP11-92G12.3	2.574901036	2.218096854	-0.356804183	0.032242242	0.096211716
IGHV3-72	1.84000522	1.483323323	-0.356681897	0.150017052	0.269558299
RP11-734I18.1	1.426741426	1.070703648	-0.356037778	0.352922862	0.474283049
GSTA9P	1.72374531	1.36793271	-0.3558126	0.067560881	0.157909067
BCL2A1	3.03198087	2.676235093	-0.355745777	0.00157809	0.013082355
RP5-1185I7.1	1.023521183	0.667818884	-0.355702298	2.16E-05	0.000865493
RP11-62F24.2	3.070102893	2.714893323	-0.355209569	0.000183196	0.003288337
SIRT5	4.020187746	3.665426345	-0.354761401	3.32E-08	1.78E-05
TOPORS-AS1	2.883888166	2.529180616	-0.354707549	2.69E-07	5.67E-05
IGKV3D-20	2.241668972	1.887289035	-0.354379937	0.058040378	0.143016406
HIST1H2AB	1.340480335	0.986782739	-0.353697596	1.47E-05	0.000700958
APOL6	4.189494794	3.836035866	-0.353458928	0.002901893	0.019570598
IGLV2-8	2.935646277	2.582237811	-0.353408466	0.179446526	0.303720157
MZB1	2.391558439	2.038597035	-0.352961405	0.055661343	0.139058534
IGHV3-66	1.728372944	1.375637064	-0.352735879	0.085116667	0.183875071
XCL2	2.105092353	1.752405653	-0.3526867	0.002450279	0.017563928
RP11-51J9.5	2.949601029	2.596958579	-0.35264245	4.49E-06	0.000312218
IGKV1-16	3.082308975	2.730134381	-0.352174594	0.15761596	0.278570418
IGKV2D-40	1.599310492	1.247367288	-0.351943204	0.068925212	0.159896898
CLEC4E	1.687395163	1.335737349	-0.351657813	0.000208299	0.003554044
RNY4P34	1.49618222	1.146286733	-0.349895487	0.000726642	0.007911061
HLA-C	9.652939847	9.303215833	-0.349724014	0.002520919	0.017889799
PDCD1LG2	1.926870743	1.577356862	-0.349513881	0.000394254	0.00534356
IGKV1-17	2.910990992	2.561603242	-0.34938775	0.150485572	0.270143519
IGHV3-53	2.198572227	1.849938618	-0.348633609	0.105868239	0.212781158
IGLV3-9	2.296583194	1.949119606	-0.347463588	0.218602079	0.345955807
TRI-TAT2-2	2.725231883	2.380312276	-0.344919607	0.002179262	0.016169465
IGKV1-6	2.922154233	2.577351684	-0.344802549	0.11840433	0.229697665
VTRNA1-3	1.812607657	1.467978667	-0.34462899	0.011501435	0.048509789
HLA-H	4.905431272	4.561162575	-0.344268697	0.006042558	0.031784115
CTC-338M12.5	2.660491966	2.316329554	-0.344162412	0.000329934	0.00474826
SLC34A2	8.562111293	8.218015599	-0.344095694	0.112326202	0.221376663
TRAC	3.723177879	3.379137867	-0.344040013	0.017466704	0.064053318
RP11-418H16.1	2.174744232	1.830785304	-0.343958928	0.000499514	0.006213217
FCER1G	7.4583658	7.114508749	-0.343857051	0.003068477	0.02031567
RP11-134N1.2	1.583277206	1.24050067	-0.342776536	0.001477305	0.012535492
CLEC2B	3.089386272	2.747885262	-0.34150101	0.001240155	0.011223003
AP000351.13	0.932428145	0.591107072	-0.341321073	0.001844853	0.014491042
IGHV3-21	4.242632191	3.901422035	-0.341210156	0.193534069	0.319121981
SNORD15B	3.507035426	3.165967839	-0.341067587	0.046392293	0.122949847
CYP4X1	4.205941737	3.865091641	-0.340850096	0.039268695	0.110162682
BBOX1	3.672855273	3.332268109	-0.340587164	0.03445413	0.100771303
BTN3A2	4.248845659	3.908390033	-0.340455626	0.000370716	0.005140951
5_8S_rRNA	1.498048208	1.157602369	-0.340445839	0.004579594	0.026555848
DDX58	4.825777952	4.487081474	-0.338696477	0.002419708	0.01741596
RP11-446N19.1	2.389222033	2.050717547	-0.338504486	0.000211456	0.003589119
IGLV3-16	0.989765234	0.651641375	-0.338123859	0.340636511	0.463505863
CTC-513N18.6	1.585374896	1.247940185	-0.337434711	0.003528396	0.022337113
ANKRD22	2.175998483	1.839146276	-0.336852206	0.002821735	0.019206659
MT1E	7.118738393	6.782365124	-0.336373269	0.076600732	0.171425261
GLYATL2	1.130965646	0.795033744	-0.335931902	0.038436532	0.108659613
CXCL1	4.038220227	3.702599835	-0.335620392	0.072115191	0.164622317
PBK	4.526619969	4.191622902	-0.334997067	0.000792938	0.008344767
TRIM22	4.444476603	4.109592384	-0.334884219	0.002795469	0.019112143
IL4I1	6.104254887	5.769503378	-0.334751509	0.024691117	0.080287191
LINC01556	1.066707	0.732607622	-0.334099377	0.001508755	0.012705076
DPM3	7.624950043	7.291084274	-0.333865769	0.000218724	0.003678426
RNU1-11P	1.417533332	1.083937772	-0.33359556	0.013831363	0.054929789
RP11-510M2.5	1.74811087	1.415373934	-0.332736937	0.014895739	0.057752169
RP11-468N14.13	2.462928649	2.130425645	-0.332503003	0.009699773	0.043494663
SAMD9L	3.585518946	3.253936181	-0.331582766	0.005903651	0.031357131
AP000351.3	1.885903533	1.555046414	-0.330857119	0.009920947	0.044121512
FGL2	3.544790027	3.214201374	-0.330588653	0.005869377	0.031237311
RP11-680F8.1	3.438485575	3.108403302	-0.330082273	0.00480565	0.027448822
BTN3A1	4.700134318	4.370286029	-0.32984829	0.000105589	0.002351493
PAXIP1-AS1	4.491577061	4.1617638	-0.329813262	1.15E-05	0.000585895
NDUFB6	6.57148932	6.242417394	-0.329071927	9.94E-06	0.000533742
S100A8	3.955572845	3.626772964	-0.328799881	0.058776952	0.144165244
AADACP1	1.602372068	1.273747639	-0.328624429	0.005784447	0.030903215
OASL	3.684659053	3.356128488	-0.328530565	0.017287067	0.063657211
SCGB1D2	6.382732139	6.054533191	-0.328198948	0.220287603	0.347685272
LY96	4.286645353	3.959464809	-0.327180544	0.001347529	0.011861656
TAP2	3.949650587	3.623241709	-0.326408878	0.002659113	0.018512173
RP11-49I11.1	3.376947582	3.050549337	-0.326398245	0.002830541	0.019239806
EVI2A	3.115082038	2.789095895	-0.325986143	0.002070756	0.01564518
PIP	0.814371956	0.488386315	-0.325985641	0.00161811	0.013327485
RP11-660L16.2	4.757723229	4.433146726	-0.324576502	0.003253736	0.021188294
CCL13	1.520841924	1.196304098	-0.324537827	0.017171318	0.063366226
HIST1H2AE	5.14532739	4.821352417	-0.323974973	0.020728327	0.071685158
HIST1H2BK	8.36903363	8.04549877	-0.32353486	0.00490647	0.027802699
GIMAP7	3.087129002	2.76392963	-0.323199372	0.001052264	0.009997701
MT-TP	13.46379047	13.14117923	-0.32261124	0.004678779	0.026944548
RTP4	5.179787933	4.857410534	-0.322377399	0.014357485	0.056320054
GZMH	2.032815201	1.710650082	-0.322165119	0.011278684	0.047949529
MIR4449	1.675015467	1.352898763	-0.322116705	0.000443755	0.005744142
AK3	5.564832528	5.243112193	-0.321720336	4.88E-05	0.001438716
IGLV3-27	1.97178925	1.650281829	-0.321507421	0.098570202	0.203021974
CD24	9.659658289	9.338758491	-0.320899799	0.006274571	0.032618428
CAAP1	4.599846297	4.279357196	-0.3204891	5.88E-07	8.72E-05
XXbac-BPG248L24.12	3.100764338	2.780629521	-0.320134817	0.004950262	0.027959017
TRBV4-1	0.967480793	0.647514277	-0.319966517	0.000191583	0.003389099
CTD-3128G10.7	3.735315788	3.416422012	-0.318893776	0.170652126	0.293940972
ATP5I	8.004098651	7.685317297	-0.318781354	0.000447176	0.005777825
RNF183	2.463023628	2.144949157	-0.318074471	0.020519659	0.071257588
RP11-469H8.6	3.171133579	2.853603229	-0.31753035	0.044541725	0.119744161
RNU6-5P	1.516522838	1.198994436	-0.317528403	0.001166815	0.01073092
RSAD2	4.152162493	3.834691212	-0.317471282	0.017647976	0.064452139
RN7SKP255	1.611655495	1.296308502	-0.315346993	0.003571237	0.022515988
AC007389.3	2.411332728	2.096209405	-0.315123323	0.108289606	0.215946826
HLA-G	1.798684983	1.483780332	-0.314904652	0.020056842	0.070165455
GPR171	1.207366049	0.892823419	-0.31454263	4.37E-05	0.001343538
TYROBP	7.931299553	7.617397625	-0.313901928	0.004964937	0.028009542
AC009005.2	3.000685495	2.686785028	-0.313900467	0.006025035	0.031726365
CD74	11.19136452	10.8778293	-0.313535214	0.015824448	0.060089467
IGHV3-13	1.735753852	1.422230483	-0.313523369	0.214388396	0.341387245
IGHV3-11	3.065473117	2.751953927	-0.31351919	0.199449344	0.325715438
GSTA1	3.057331101	2.744793287	-0.312537814	0.067990562	0.158569321
MIR4458HG	2.934662686	2.622143387	-0.312519298	0.017153405	0.063316054
DNPH1	7.099089474	6.786686991	-0.312402483	0.000130281	0.002685277
HIST1H4H	4.647932412	4.335709382	-0.31222303	0.071513727	0.163611359
IGHV1-3	1.609118525	1.296953795	-0.31216473	0.297890148	0.424285914
IGSF6	2.68677834	2.374791217	-0.311987123	0.000615248	0.007129679
IGKV1-12	2.348478218	2.036633972	-0.311844246	0.150422873	0.270055876
BANCR	1.001095813	0.690036883	-0.31105893	0.001167852	0.01073092
SNORA37	1.05088543	0.74000984	-0.31087559	0.000659631	0.007446879
SERPINB1	6.029721752	5.718854241	-0.310867511	0.000278611	0.004256079
HIST1H3D	3.453127596	3.143358351	-0.309769245	0.004734787	0.027155122
CSAG3	1.082812756	0.773156946	-0.309655809	0.010391035	0.045489246
ISG15	8.446649691	8.137018816	-0.309630875	0.046183529	0.122561137
RNU7-41P	1.477963505	1.168510839	-0.309452666	0.032548832	0.096826418
IGHV3-43	1.795071042	1.4858106	-0.309260443	0.074572197	0.168362908
ACY3	2.766873074	2.457967813	-0.308905261	0.083838346	0.182038694
HIST1H2BO	2.558877384	2.250011106	-0.308866278	0.010753221	0.046477268
RP11-47L3.1	3.209879672	2.901168929	-0.308710742	0.050906651	0.130732165
SELL	2.748854929	2.441396458	-0.307458471	0.00537635	0.029485479
ARHGAP26-AS1	1.008684864	0.701727085	-0.306957779	0.001695844	0.013774329
B4GALT1-AS1	1.729775265	1.424005883	-0.305769383	2.57E-08	1.60E-05
SCARNA3	1.212981167	0.907562002	-0.305419164	0.005725032	0.03072556
IGHG4	3.829525758	3.524347852	-0.305177905	0.194226958	0.319750599
MYCL	4.526839401	4.222443983	-0.304395417	0.034130418	0.100194692
TMEM14B	5.916863237	5.612726801	-0.304136436	2.62E-05	0.000989089
C15orf48	4.177169029	3.873614331	-0.303554698	0.041595918	0.11453326
PHYHIPL	1.767259298	1.463935831	-0.303323467	0.0284217	0.088287277
IGLV7-43	2.055587362	1.752341789	-0.303245573	0.119745182	0.231449522
LINC00605	1.844522551	1.541377681	-0.30314487	0.018127208	0.065687055
CLDN10	4.427712116	4.124767826	-0.30294429	0.137564363	0.25396631
CTD-3193O13.8	1.438732934	1.136185177	-0.302547757	0.00191103	0.01483652
C4BPA	0.875757968	0.573852504	-0.301905463	0.024774818	0.080479058
RP1-40E16.12	2.140131148	1.839407095	-0.300724053	0.000151396	0.002930996
RNY1	1.635679517	1.335055551	-0.300623965	0.003914267	0.023982757
IGHV3-48	3.027379884	2.726877579	-0.300502305	0.242664683	0.370502611
RP3-523K23.2	1.500394376	1.199937007	-0.300457369	0.004737088	0.027163009
CARD16	3.652251093	3.351991872	-0.300259221	0.000664455	0.007486927
HGD	1.529635224	1.231300162	-0.298335062	0.033769343	0.099373414
POMZP3	3.480951323	3.182860256	-0.298091067	0.001668098	0.013628223
PCK1	2.454049551	2.158051346	-0.295998205	0.15836115	0.279432831
IGKV2-30	2.302080705	2.006181135	-0.29589957	0.090655232	0.192104468
RNVU1-15	1.383106524	1.087877987	-0.295228538	0.004098426	0.024728827
CTA-14H9.5	4.102725448	3.807663779	-0.295061669	0.002158532	0.016101157
LGALS17A	1.436242684	1.141437293	-0.294805391	0.004453659	0.026125163
HIST1H4D	2.283324712	1.988628729	-0.294695983	0.002642497	0.018427154
CSAG1	1.016521442	0.72199097	-0.294530472	0.000700441	0.007717479
CDC37L1	3.562085952	3.267840394	-0.294245558	5.02E-07	8.05E-05
IL33	1.986195882	1.691980447	-0.294215436	0.032242242	0.096211716
NXNL2	3.850572508	3.556387175	-0.294185333	0.039633449	0.110814973
C6orf226	4.942653798	4.648481577	-0.294172221	0.000600316	0.007026048
SOX2	1.655180446	1.361211701	-0.293968745	0.238556302	0.366423479
STEAP1	4.361879597	4.067919911	-0.293959685	0.01354329	0.054103065
C3	8.712408793	8.419002686	-0.293406107	0.20152658	0.32795731
RERG	3.376515839	3.083497919	-0.293017919	0.057263843	0.141662324
HLA-DOA	4.391697022	4.098954955	-0.292742067	0.076759374	0.171662406
RP11-108M9.4	4.340835557	4.048344386	-0.292491171	0.028663693	0.088832006
KANSL1-AS1	3.283584497	2.991331628	-0.292252869	0.03066422	0.09291132
AC003075.4	1.635643159	1.343395025	-0.292248134	5.15E-06	0.000339374
BATF2	3.134154143	2.842247679	-0.291906464	0.005439851	0.029733663
CTSW	2.870750673	2.579254123	-0.29149655	0.018626955	0.066657955
LAG3	2.823868545	2.532493775	-0.29137477	0.007689024	0.037282041
IFIT2	4.480372838	4.189125501	-0.291247337	0.025620948	0.082243887
RP1-50J22.4	0.97834419	0.687111083	-0.291233107	1.82E-05	0.000776232
CARD17	0.834596117	0.543428028	-0.29116809	7.41E-05	0.00189757
RP11-334C17.6	2.744124422	2.453145284	-0.290979138	0.005835271	0.031095353
PRF1	2.190687709	1.899859109	-0.290828601	0.009916574	0.044115444
APOBEC3A	1.403862921	1.113120458	-0.290742463	0.004355146	0.0257689
RP11-64D22.5	1.232865526	0.942893879	-0.289971646	0.001143074	0.010579892
IGKV3D-11	1.385112058	1.09520756	-0.289904498	0.074546087	0.168354215
VAV3	3.111642167	2.821855896	-0.289786271	0.094401732	0.197053789
FAM200B	4.28377269	3.994405885	-0.289366805	4.24E-07	7.15E-05
RP11-363E7.4	3.395487244	3.106143199	-0.289344045	0.002200184	0.016283471
MOB3B	3.874114649	3.585325086	-0.288789562	0.002910927	0.019604474
IFIH1	4.374413678	4.085933792	-0.288479885	0.013651859	0.054455192
KLRB1	1.621008602	1.332681381	-0.288327222	0.001325392	0.011708958
RP1-122K4.2	1.364878603	1.07679688	-0.288081723	0.014615053	0.057080196
VNN1	1.855520131	1.567487517	-0.288032614	0.018155001	0.065730918
RP11-500C11.3	2.525503806	2.237619301	-0.287884505	1.49E-05	0.000705184
TMEM14C	8.332367034	8.045478847	-0.286888187	5.51E-05	0.00156419
TNFAIP2	7.447090981	7.160300342	-0.286790639	0.05980402	0.145770125
RLN2	1.679265631	1.392947999	-0.286317632	0.003401894	0.021823462
STX19	2.745656196	2.459568136	-0.286088061	0.083838346	0.182038694
CKS2	8.194190281	7.908525505	-0.285664776	0.001537299	0.012860521
CECR1	5.283670437	4.998256137	-0.2854143	0.020364362	0.070869333
PPP1R1B	4.759040775	4.473983688	-0.285057087	0.122128479	0.234625551
RP11-608O21.1	3.251134442	2.96650747	-0.284626971	0.005113871	0.028488099
B2M	10.24973272	9.965171572	-0.284561147	0.001803225	0.01426282
BTC	3.465852416	3.181415347	-0.284437069	0.008850146	0.040832904
PKHD1L1	1.595367406	1.311041464	-0.284325942	0.176220301	0.300077882
HRCT1	3.060393726	2.776182428	-0.284211298	0.05928864	0.1448751
LINC00240	1.76694991	1.483173734	-0.283776176	8.34E-05	0.002030559
HLA-DQA2	4.077975519	3.794410283	-0.283565237	0.185219636	0.310321715
CTB-113I20.2	2.910883743	2.627332704	-0.283551038	7.95E-05	0.0019771
IFI16	6.042799123	5.759668128	-0.283130995	0.015455981	0.059234801
GJB1	4.831430956	4.548697557	-0.282733399	0.056643013	0.140660366
IGHV4-61	2.019882555	1.737332337	-0.282550218	0.248369777	0.376147519
AIF1	5.142304575	4.860181501	-0.282123074	0.015659742	0.059680382
RP3-413H6.2	1.611921181	1.329813206	-0.282107976	0.00082068	0.008529719
NXT2	4.687965857	4.406224648	-0.281741209	0.001269395	0.011392701
EVI2B	3.967552799	3.685861598	-0.281691201	0.02555803	0.08214981
USP18	4.810621685	4.529059479	-0.281562206	0.013151703	0.053102899
C6orf52	3.24262279	2.962140392	-0.280482398	0.004554948	0.026428612
TRBV7-9	1.492528459	1.212140932	-0.280387526	0.006809732	0.03440645
CHCHD10	8.11318159	7.832976341	-0.280205249	0.004748883	0.027209366
LPAR3	5.650268925	5.370246467	-0.280022459	0.119843957	0.231556209
IFT74	3.497347257	3.217776261	-0.279570996	0.000812272	0.008481286
HIST1H4B	1.30007517	1.0207258	-0.27934937	0.000121484	0.002563393
PLEKHS1	2.444698099	2.165560221	-0.279137878	0.109551923	0.217708535
RP11-54C4.3	3.380670153	3.10165495	-0.279015203	0.001898822	0.0147647
SNORD17	4.372687424	4.09414823	-0.278539195	0.045975556	0.122143394
CCL2	5.671338863	5.393359158	-0.277979705	0.037313113	0.106396423
LY86	3.842549437	3.565102338	-0.277447099	0.007537858	0.036798499
IGHV1-69	2.615411607	2.338213183	-0.277198424	0.265096536	0.392679805
S100A1	7.466025699	7.188837414	-0.277188285	0.385138375	0.502255891
CTC-543D15.8	3.145917173	2.869039849	-0.276877324	0.003058998	0.020284967
SNORA23	1.47056527	1.193748826	-0.276816445	0.067180243	0.157392487
UBE2L6	7.552574516	7.27616536	-0.276409156	0.003814047	0.023570586
KIAA0020	4.918528942	4.643059309	-0.275469634	5.40E-05	0.00154022
RP11-91I8.3	1.481795736	1.206469034	-0.275326702	0.004671433	0.026933973
ZNF683	1.695578428	1.420607066	-0.274971362	0.028421394	0.088287277
HRASLS2	2.395082338	2.120970164	-0.274112174	0.038102826	0.108028726
SCARNA5	2.192028887	1.918023571	-0.274005316	0.02784104	0.087149075
PLA2G2D	1.121127225	0.848396015	-0.27273121	0.026351739	0.083864639
HIST1H1D	2.220033429	1.947384766	-0.272648663	0.008924552	0.041066382
ENO1-AS1	1.632562773	1.360116019	-0.272446754	0.000342198	0.004862809
TRAV13-1	1.161839761	0.889411889	-0.272427872	0.003453433	0.022009354
C7orf55	4.639907784	4.367512789	-0.272394994	0.000510283	0.006312841
S100A6	10.40314395	10.13082068	-0.272323268	0.024630181	0.08015125
IGKV1D-16	1.417193466	1.145325202	-0.271868264	0.079371849	0.175643302
IFI27L1	3.713882389	3.442152174	-0.271730215	0.000499515	0.006213217
MT-TM	1.680647855	1.408953057	-0.271694799	0.010235886	0.045030531
ZBTB7C	4.655457642	4.383776656	-0.271680986	0.026907736	0.085161094
HIST1H1PS1	2.301869209	2.030284694	-0.271584515	0.062166151	0.149608562
SLAMF8	3.221552456	2.950059265	-0.271493191	0.044340005	0.119453692
AC005229.1	3.985166684	3.713862954	-0.271303729	0.001712069	0.013840954
AZGP1	1.872197824	1.600898027	-0.271299797	0.111895812	0.220661921
CHODL	3.975465636	3.704178111	-0.271287525	0.052220851	0.133047042
CHMP5	6.398133721	6.126904178	-0.271229543	6.25E-05	0.001697499
HIST1H3G	2.14511625	1.87413722	-0.27097903	0.045975556	0.122143394
RP11-895M11.2	1.175388608	0.904441105	-0.270947503	0.0003782	0.005195598
CH507-513H4.6	2.958415508	2.687925267	-0.270490241	0.120298163	0.23209743
C2orf88	4.521775753	4.251440524	-0.270335229	0.15473872	0.275250706
HMGN5	3.26135042	2.991024503	-0.270325917	0.010277845	0.04514064
RNU4ATAC	2.900433242	2.630120042	-0.270313199	0.033332451	0.098423634
RP11-546M4.1	1.162500112	0.892364535	-0.270135577	0.024909539	0.080784162
C1orf162	4.244272273	3.974217683	-0.27005459	0.005392162	0.029539058
ZBP1	1.672513335	1.402512404	-0.270000931	0.00902463	0.041351728
HOXD4	3.340375396	3.070471174	-0.269904222	0.098798168	0.203265468
TUNAR	1.25456697	0.984929499	-0.269637471	0.289735855	0.416607149
EPYC	2.563642288	2.294339872	-0.269302416	0.120295632	0.23209743
PRSS16	3.407459646	3.138343251	-0.269116394	0.007019495	0.035109448
RP11-414H17.5	1.437883541	1.169135895	-0.268747647	0.000220367	0.003691243
CCL18	2.124755494	1.856253395	-0.2685021	0.151179346	0.270966575
AC079767.4	1.243779249	0.975283718	-0.26849553	0.001793444	0.014224368
RN7SKP203	2.006126068	1.737962942	-0.268163126	0.026835024	0.085015256
RP11-505K9.1	3.130074422	2.862612188	-0.267462234	0.001986265	0.015210743
HIST1H1B	2.033480785	1.766331593	-0.267149192	0.010109674	0.044654506
RP3-500L14.2	1.802877314	1.535892967	-0.266984347	0.00171764	0.013859249
MAGEA1	0.665911278	0.399033867	-0.266877411	0.174391953	0.297929125
TSPAN12	4.760160964	4.493530389	-0.266630575	0.011371017	0.048146662
RP11-200A1.1	1.739363269	1.473341649	-0.266021619	0.003164255	0.02074699
PSMB10	5.229764842	4.964044289	-0.265720553	0.002650796	0.018467423
CD8A	2.345459542	2.079742452	-0.26571709	0.033809309	0.099471064
CASP1	3.481556681	3.216027409	-0.265529272	0.00920218	0.041883915
CXCL2	3.14357741	2.878403282	-0.265174128	0.07363699	0.166932518
FST	3.331861679	3.066692504	-0.265169175	0.130151139	0.244562858
FUT8-AS1	2.3733179	2.108239032	-0.265078868	0.02555803	0.08214981
FYB	2.816665488	2.551609869	-0.265055619	0.020107812	0.070276707
RASL11A	3.943351747	3.678523688	-0.264828059	0.044340005	0.119453692
IGLV8-61	2.567384477	2.302570869	-0.264813608	0.273101732	0.40082435
IGHV5-51	4.269467944	4.004660789	-0.264807155	0.378897688	0.496915477
MUCL1	0.952163935	0.687667029	-0.264496906	0.2846996	0.411808417
NDP	2.812585114	2.548400882	-0.264184232	0.138323239	0.254789965
GIMAP4	4.232809018	3.968775759	-0.264033259	0.005835282	0.031095353
RNU1-1	1.357331123	1.09402771	-0.263303413	0.003207275	0.020960198
TNFAIP6	2.736073296	2.47296178	-0.263111516	0.034780462	0.101402679
CD69	2.199940829	1.936836024	-0.263104805	0.00597274	0.031558364
HINT2	5.044064947	4.781725315	-0.262339632	7.58E-05	0.001917367
FP671120.6	7.088014083	6.825979697	-0.262034386	0.270919162	0.398578402
IGKV1-39	1.643657623	1.382815329	-0.260842294	0.209053644	0.336011803
IGHV4-31	2.930820187	2.670082729	-0.260737458	0.267346403	0.394807412
FMO3	0.959838522	0.699351076	-0.260487447	0.043047517	0.117296916
RP11-400N13.3	1.272879131	1.012618475	-0.260260656	0.05262256	0.133849596
CCDC109B	4.157232429	3.897139392	-0.260093038	0.003502297	0.022215045
RMRP	1.09965429	0.839726958	-0.259927332	0.000989792	0.009635158
HAGLROS	4.676839899	4.417484112	-0.259355787	0.05176056	0.132264962
IFIT1	5.410664627	5.151354178	-0.259310449	0.06433649	0.153102576
CELF4	1.909899227	1.650749198	-0.25915003	0.003895826	0.023899725
ACOT13	4.005892133	3.746900352	-0.258991781	1.14E-06	0.000127732
TRAV17	0.801063327	0.542165818	-0.258897509	0.001185224	0.010855725
CTA-384D8.35	1.485133659	1.226243159	-0.2588905	0.001117904	0.01044955
HTR3A	3.912094196	3.653258674	-0.258835523	0.257070075	0.38486389
RNU6-925P	2.678943742	2.420163461	-0.258780281	0.027638796	0.086765608
PCDHB15	1.481956633	1.223429407	-0.258527226	0.033017818	0.097799698
CBR3	2.887886435	2.629505665	-0.25838077	0.018015471	0.065395269
CHST4	2.002749356	1.744485072	-0.258264284	0.08836912	0.188622829
OR7E22P	2.481609196	2.223537887	-0.258071309	0.121898485	0.234276607
LILRA5	1.273496698	1.01554036	-0.257956337	0.000112841	0.002447947
CD3G	1.285642829	1.028286266	-0.257356563	0.00195462	0.015031198
LINC01574	2.288379612	2.031261779	-0.257117834	0.1546777	0.275250706
AC005082.12	2.456448637	2.199487153	-0.256961484	0.132586964	0.247566569
RP11-554D15.3	0.841285069	0.584501558	-0.256783512	0.0056085	0.030266296
RP11-111M22.3	4.943896274	4.687418347	-0.256477927	0.010334453	0.045328175
TC2N	4.678233089	4.422106347	-0.256126741	0.008582039	0.040017682
HIST1H2AC	6.767029809	6.512096751	-0.254933058	0.025937551	0.082942473
DEK	6.894787032	6.639869942	-0.25491709	0.001646505	0.01349315
AC000111.6	0.647559143	0.392850954	-0.254708189	0.345933108	0.468301396
RPS6	11.04342986	10.78876336	-0.254666498	0.001156127	0.010659918
RP11-332M2.1	4.626227717	4.371592321	-0.254635396	0.003135581	0.020624935
AC244250.2	1.053382479	0.799133595	-0.254248884	0.049335693	0.128020515
HCST	4.891276933	4.637126385	-0.254150548	0.010679964	0.046276163
RP11-599B13.3	0.7156196	0.461502811	-0.254116789	0.000716471	0.007832315
STX11	2.256166313	2.002587691	-0.253578622	0.00480565	0.027448822
STX17-AS1	2.427888847	2.174592659	-0.253296189	0.000191712	0.003389339
GMFG	3.720333174	3.467086618	-0.253246556	0.004487443	0.026223981
SLC16A9	3.580491193	3.327361864	-0.253129329	0.055905422	0.139430785
IL15	1.785669241	1.532652059	-0.253017182	0.001850456	0.014515614
CA9	3.96187784	3.708958862	-0.252918978	0.129909479	0.244309118
KRTCAP3	6.483036864	6.23024285	-0.252794014	0.017830894	0.064926148
LINC01133	3.730354087	3.477809672	-0.252544414	0.182703775	0.307476573
EDN1	3.688724747	3.436236753	-0.252487995	0.056150392	0.139831639
LGALS3	7.547148587	7.295026951	-0.252121636	0.007100221	0.0353925
SIT1	2.164254853	1.912392767	-0.251862086	0.036537323	0.104877666
THRSP	2.560256624	2.308404657	-0.251851967	0.079497508	0.175801999
TNF	3.222760857	2.97117068	-0.251590177	0.100562498	0.205726306
ITGB6	2.990661617	2.739192606	-0.251469011	0.106212277	0.213203816
RP11-291B21.2	0.75162413	0.500212484	-0.251411646	0.000160355	0.00303628
JAK2	2.354358453	2.103276016	-0.251082436	0.000581614	0.006875752
DAPP1	2.407303046	2.156516529	-0.250786517	0.020261401	0.070611561
RP11-128A17.1	1.194451282	0.944049149	-0.250402133	0.012382141	0.051152058
PSORS1C1	1.988497477	1.738214546	-0.250282931	0.004609613	0.026692981
CCR1	3.471386408	3.221187989	-0.25019842	0.014168742	0.055801298
GLIS3-AS1	1.307727958	1.057977589	-0.249750369	0.058140788	0.143111749
ZSCAN16-AS1	3.254879152	3.005166013	-0.24971314	0.001898822	0.0147647
CPB1	0.566482305	0.316847505	-0.2496348	0.223980262	0.351264094
TDO2	1.985342595	1.736093308	-0.249249288	0.024813381	0.080559714
CLU	9.502005075	9.252884076	-0.249120998	0.473390068	0.57705543
HIST1H4C	4.797013608	4.548075133	-0.248938475	0.013186884	0.053186372
CFI	6.034458507	5.785673105	-0.248785402	0.02088604	0.071984435
COX7B	7.245856813	6.997073746	-0.248783066	0.002752187	0.018904364
TRBV4-2	0.896380435	0.648001326	-0.248379109	0.001010838	0.009752593
HIST1H2BF	2.66331137	2.414944789	-0.248366581	0.014281724	0.056127958
RP11-204M4.2	2.645492905	2.397412006	-0.248080899	0.082482376	0.180041551
RLN1	1.009347642	0.761778266	-0.247569376	0.000183196	0.003288337
MNDA	3.161392533	2.914034442	-0.247358091	0.018674736	0.066771914
DEFB4A	0.910678685	0.663554639	-0.247124046	0.176987137	0.300964328
DCTN6	5.230353406	4.983786557	-0.246566849	3.88E-06	0.000282403
HCG4P7	2.821039067	2.574792234	-0.246246833	0.220287603	0.347685272
RP11-554D15.4	0.681643802	0.435485521	-0.246158281	0.016835615	0.062595364
CCL25	1.771485287	1.525494071	-0.245991215	0.109763058	0.218010588
RP11-834C11.8	1.156951598	0.910978305	-0.245973293	0.049824544	0.128719441
KIAA2026	3.613354338	3.367439207	-0.245915131	0.000909451	0.009125624
SLAMF6	1.528426283	1.28270421	-0.245722073	0.012381778	0.051152058
RNU7-45P	1.862404533	1.61696238	-0.245442153	0.023635852	0.077927108
APOL2	5.142090861	4.897166103	-0.244924758	0.019355011	0.068494508
CTA-221G9.12	2.840488397	2.595599092	-0.244889305	0.028594374	0.088673398
AC117507.1	1.14007991	0.895461872	-0.244618038	0.028631168	0.088764945
TNFRSF17	1.016160107	0.771550239	-0.244609868	0.026516998	0.084226072
RP11-865I6.2	1.168208526	0.924130148	-0.244078378	2.66E-05	0.000989335
PCDHB5	2.978433589	2.7346043	-0.243829289	0.124213523	0.237325428
CCL4L1	3.045980061	2.802349477	-0.243630584	0.054813993	0.137678601
GABRP	2.515682986	2.272171123	-0.243511862	0.065443189	0.154956708
TRBV6-1	0.971617388	0.728130074	-0.243487315	0.004178607	0.025063097
FUT8	4.941886206	4.698429513	-0.243456693	0.044744219	0.120167379
CTD-2114J12.1	1.885914613	1.642733929	-0.243180684	0.039679132	0.110889848
RP11-108M9.5	3.354953259	3.112197508	-0.242755752	0.041026991	0.113371174
TYMSOS	2.593997759	2.35139639	-0.242601369	0.018579282	0.06653606
IGHV4-55	1.652821749	1.410286567	-0.242535182	0.138159741	0.254648728
HERC5	3.566643064	3.32449212	-0.242150944	0.034616968	0.101127058
CRTAC1	4.13301791	3.890931617	-0.242086293	0.222447065	0.34974307
ANXA3	4.846007059	4.604111823	-0.241895237	0.043244274	0.117625387
RP11-386I14.4	3.102669112	2.860846535	-0.241822577	0.052684559	0.133937603
TOMM5	4.281949817	4.040415812	-0.241534005	0.000161575	0.003047576
TTC39B	2.232664607	1.991190175	-0.241474431	0.002821735	0.019206659
HLA-E	8.663688638	8.422455082	-0.241233556	0.003919483	0.023994662
IGKV1D-17	0.713280667	0.472104983	-0.241175684	0.039273125	0.11016457
ICOS	0.941813936	0.700746554	-0.241067382	0.000960244	0.009461561
FAM65B	1.813320227	1.572364948	-0.240955279	0.005282352	0.029144356
AC092484.1	0.867930166	0.626975392	-0.240954775	0.014831613	0.057632646
SRGN	7.093958931	6.853048622	-0.240910309	0.014625451	0.057088696
USMG5	8.4036583	8.162767332	-0.240890968	0.003884047	0.023852407
CLEC7A	2.515217768	2.274548765	-0.240669003	0.012365137	0.051101798
WEE2-AS1	2.193807455	1.953770635	-0.24003682	0.001223727	0.011112051
TRBV11-2	0.995624423	0.755828071	-0.239796353	0.001909103	0.014832847
RANBP6	3.365661326	3.125901589	-0.239759737	0.000559493	0.006722622
DPYD	2.478934555	2.239372353	-0.239562202	0.019404421	0.068619684
AC245100.1	4.219723939	3.980268715	-0.239455224	0.006025035	0.031726365
CECR5-AS1	1.683519619	1.444114652	-0.239404967	0.001406694	0.012167008
RSPO3	2.891085578	2.651817186	-0.239268392	0.229016243	0.356512244
ARHGDIB	6.529787587	6.290937089	-0.238850498	0.015214552	0.058579186
RP11-126K1.6	3.004996053	2.766238147	-0.238757906	0.011217499	0.047758637
AC133555.1	0.947349297	0.708668122	-0.238681175	0.031998908	0.09575062
IGLV3-12	0.576749427	0.338235393	-0.238514034	0.115848101	0.226280287
FZD3	3.592227374	3.353881442	-0.238345932	0.011065825	0.047388033
APOBEC3G	3.376913205	3.13863465	-0.238278555	0.011715339	0.049080257
TAPBP	7.735185253	7.497709803	-0.23747545	0.002097409	0.015765505
RP11-789C2.1	0.73437571	0.49728659	-0.23708912	0.067951931	0.15856712
CDCA7	3.793982119	3.557063452	-0.236918667	0.054693888	0.137449382
VIM-AS1	2.107008035	1.870656303	-0.236351733	0.007887369	0.03790538
IFI44	5.872130113	5.63601834	-0.236111773	0.071364006	0.163383521
APOC1	6.047464407	5.811518469	-0.235945939	0.04403887	0.119047416
UNC5A	3.433140274	3.197344977	-0.235795297	0.190650764	0.315991575
SQRDL	4.003943085	3.768417654	-0.235525431	0.009753683	0.043629024
SOSTDC1	2.604816168	2.369396745	-0.235419422	0.236098889	0.36408889
HIST1H2AH	1.189105037	0.953753294	-0.235351743	0.000316799	0.004645202
IGHA2	3.846402238	3.611202248	-0.23519999	0.261495808	0.389236149
TRIM69	3.946540477	3.711662206	-0.234878271	7.46E-05	0.001899477
C6orf223	2.655031076	2.420444134	-0.234586942	0.047023358	0.12396145
RNU5E-1	1.615914331	1.38164881	-0.234265522	0.036568008	0.104945175
INSIG1	4.790333764	4.556138207	-0.234195556	0.015700776	0.059782392
ZNF883	2.978162422	2.744028116	-0.234134306	0.053386572	0.135031749
PTPLAD2	2.782322533	2.548470865	-0.233851669	0.001312271	0.011638615
TPMT	5.071830509	4.838291785	-0.233538724	0.000225381	0.003743162
UQCRQ	7.901918767	7.6685298	-0.233388967	0.006007558	0.031673858
TRAV12-2	0.974388456	0.741007322	-0.233381134	0.012403761	0.051174894
AP000350.8	1.715164518	1.481887606	-0.233276911	0.096451253	0.200078877
ANXA1	6.895101211	6.662032066	-0.233069145	0.138323239	0.254789965
MT-TA	2.193355581	1.960333874	-0.233021707	0.071228146	0.16319987
LRRC55	2.20217315	1.969270176	-0.232902974	0.153088209	0.273285282
HIST1H2BD	6.321149474	6.088408087	-0.232741387	0.038726911	0.109196338
NMI	5.232208795	4.999669484	-0.23253931	0.000673786	0.007542803
OAS2	5.299946597	5.067418585	-0.232528013	0.084009059	0.182328379
RP11-876N24.3	2.682014886	2.449868635	-0.232146252	0.055418152	0.138687237
UGT8	3.240919954	3.009002901	-0.231917052	0.069294746	0.160398935
SULF1	4.693652615	4.461994047	-0.231658568	0.247205822	0.375021755
IGKV1-8	1.750694536	1.519468567	-0.23122597	0.301258035	0.427598634
SH2D1A	0.985844171	0.754803455	-0.231040715	0.002743267	0.018876356
IL7R	1.887602247	1.656992867	-0.230609381	0.052801023	0.134094207
RP11-96H19.1	1.823226236	1.592851511	-0.230374724	0.000200599	0.003478946
RNA5SP370	0.687791494	0.457654517	-0.230136977	0.001304127	0.011601467
CCL4	3.572581699	3.342493108	-0.230088591	0.078038177	0.173674765
NCF1C	2.219535202	1.989620269	-0.229914932	0.011065825	0.047388033
LINC01011	2.53126955	2.301388243	-0.229881307	0.001286388	0.011517017
ACOT1	2.384792616	2.154946524	-0.229846092	0.020675987	0.071588561
TNFAIP8	2.488672643	2.259130414	-0.22954223	0.003233766	0.021086339
TRBV6-5	1.587079042	1.357581965	-0.229497077	0.018978892	0.06756292
CYB5A	3.782022735	3.552571906	-0.229450829	0.000458526	0.00585739
IL2RB	2.788642456	2.559422545	-0.229219912	0.09309524	0.195341494
CTD-2256P15.2	2.763453574	2.534527646	-0.228925928	0.005617986	0.030295187
RP5-1016A21.1	0.850191594	0.621484452	-0.228707142	0.24018	0.368024221
CXCR6	1.409682307	1.182079886	-0.227602421	0.018389653	0.066172067
SOD2	4.784571482	4.557150851	-0.227420631	0.023790662	0.078226469
CD86	3.047916068	2.820563698	-0.22735237	0.024997759	0.080987991
IGHV3-64	1.209682545	0.982354628	-0.227327917	0.245878658	0.37377532
SAMD9	3.787627588	3.560673013	-0.226954575	0.064611706	0.153545725
RP4-616B8.4	2.248086782	2.021334684	-0.226752098	0.007316101	0.036076198
RNU1-27P	1.16994065	0.943263529	-0.226677121	0.009927129	0.044136786
CKLF	4.640634744	4.413960083	-0.226674661	0.002264044	0.016605254
BPIFB3	0.989498934	0.762856995	-0.226641939	0.387677077	0.504826324
GPR183	3.679698451	3.453243304	-0.226455148	0.07487325	0.168873609
CTB-95D12.1	0.585558598	0.359349855	-0.226208743	0.019869748	0.06971049
RAI2	6.065475788	5.839474178	-0.22600161	0.022691083	0.075921684
CEACAM1	2.594351536	2.368704554	-0.225646982	0.086254047	0.185444399
MMP1	2.255066961	2.029540376	-0.225526585	0.23012432	0.357800541
MGST1	4.309908833	4.084445337	-0.225463496	0.165216859	0.287533998
CLEC12A	1.060739455	0.83568434	-0.225055115	0.000815067	0.008495374
RP11-670E13.6	3.022761375	2.798052163	-0.224709212	0.009726767	0.043581742
IGHV3-7	2.07735843	1.852676005	-0.224682424	0.128238301	0.242300416
UGT2B17	0.862277872	0.63762569	-0.224652182	0.079086782	0.175197532
ZNF300P1	1.166101949	0.941462203	-0.224639746	0.011386424	0.048191028
SERTAD4-AS1	3.91434595	3.689767769	-0.224578181	0.090707424	0.192117905
RNU1-83P	0.881312436	0.656778617	-0.224533818	0.054727153	0.137521195
OR1N1	0.575593816	0.351109005	-0.224484812	0.162808223	0.284812428
C1S	6.255961896	6.031497093	-0.224464802	0.130635505	0.245032208
RP11-11N9.4	1.301362966	1.07700955	-0.224353416	0.051873713	0.132408227
UBXN10-AS1	2.371305809	2.147000714	-0.224305095	0.034291948	0.100548119
TLR3	2.658613312	2.434692618	-0.223920693	0.011874883	0.049599875
TOPORS	4.249736907	4.025820065	-0.223916843	0.000392831	0.005329208
RP1-278O22.1	1.251541759	1.027683049	-0.22385871	0.002221001	0.016390008
RP11-165F24.2	1.105635584	0.881833037	-0.223802547	7.73E-05	0.001944215
RFX3-AS1	1.147987796	0.924189737	-0.223798059	0.002307556	0.016831788
RP13-582O9.5	4.352337059	4.128742676	-0.223594382	0.019653124	0.069240377
PSME2	6.782833304	6.559299833	-0.223533471	0.001723227	0.013889048
HIST1H2BH	3.831353785	3.608101523	-0.223252262	0.056766729	0.14083642
MICB	3.252604318	3.029524698	-0.22307962	0.044340005	0.119453692
TMEM38B	2.93097171	2.707909565	-0.223062145	0.017876882	0.06505018
AC133644.2	1.012498579	0.789512636	-0.222985943	0.001167792	0.01073092
EIF4E3	3.28647943	3.063576975	-0.222902456	0.012003903	0.049966044
LINC01023	3.491135125	3.268385329	-0.222749796	0.008228146	0.038899344
HOXD8	4.354883102	4.132272724	-0.222610379	0.07363699	0.166932518
PSMG4	2.398062218	2.175613737	-0.222448481	8.85E-05	0.002109286
CTLA4	1.056763574	0.834514539	-0.222249035	0.012924199	0.052582434
AC241377.2	1.593527592	1.371292331	-0.222235261	0.068712601	0.159631085
HIST1H1E	3.179138369	2.956952743	-0.222185626	0.06713263	0.157293501
JARID2-AS1	1.194445705	0.972262841	-0.222182864	0.001142619	0.010579892
RP11-244M2.1	1.624068205	1.401899086	-0.222169119	0.010563651	0.045941848
AC144652.1	2.194654531	1.972545247	-0.222109284	0.009673135	0.043401108
IDNK	2.907077237	2.68524573	-0.221831508	0.001017312	0.009805378
AMY1B	0.737627378	0.515848594	-0.221778783	0.23451729	0.362522458
ESRG	1.754649159	1.533210202	-0.221438957	0.155142763	0.275700522
RP11-410L14.2	3.498697517	3.277278158	-0.221419359	0.013399719	0.053735928
FTCDNL1	3.022213938	2.801297028	-0.220916909	0.002830541	0.019239806
RN7SL4P	1.769400093	1.548508052	-0.220892041	0.031594514	0.094848219
TRBV3-1	0.866726406	0.645877981	-0.220848425	0.001730082	0.013921343
SLPI	11.46490012	11.24411321	-0.220786914	0.487615004	0.588937081
TRBV20-1	1.62391106	1.403360131	-0.220550929	0.02883348	0.089245038
NUPR1	5.195048381	4.974669837	-0.220378544	0.078360574	0.17410163
ZMYND12	3.338875355	3.119303879	-0.219571476	0.019012213	0.067607689
CTA-292E10.6	1.63237162	1.413803345	-0.218568275	0.000232228	0.003811551
RP11-356J5.12	2.480747593	2.262236947	-0.218510646	0.060584053	0.147060356
SCARNA13	2.570082339	2.351644855	-0.218437484	0.014664089	0.057163441
NOL7	6.535980446	6.31759789	-0.218382557	9.35E-05	0.002181316
CMBL	4.001200009	3.782874153	-0.218325856	0.107455088	0.214910175
RP11-473M20.16	1.537471039	1.319501422	-0.217969617	0.00198626	0.015210743
IGKV1D-39	1.441786674	1.223854248	-0.217932426	0.201429837	0.32794544
IFITM1	9.806989834	9.589089703	-0.217900132	0.181766887	0.306321695
HIST1H4J	2.074275281	1.856539467	-0.217735814	0.053504276	0.135294596
RP11-54D18.2	1.266124416	1.048389508	-0.217734908	0.0014348	0.012326632
IGHV1-67	0.742082947	0.524451103	-0.217631845	0.180601357	0.305111331
LINC00998	5.863143434	5.645936195	-0.21720724	0.000336016	0.004805148
PSIP1	5.392053539	5.174862338	-0.217191201	0.012701853	0.051967679
CST7	3.839993751	3.622974051	-0.2170197	0.204569759	0.331365275
HIST1H3H	3.92705388	3.710096954	-0.216956926	0.21530744	0.342274646
NDUFC1	6.288232494	6.071377691	-0.216854803	0.002314882	0.016864256
ZNF204P	2.491625115	2.274802232	-0.216822884	0.010221513	0.044980793
SNCG	6.835502309	6.618717272	-0.216785037	0.405261273	0.520101025
MAN1B1-AS1	3.090373199	2.873815773	-0.216557425	0.015496546	0.059320502
RNU6-1016P	2.543002885	2.32654575	-0.216457135	0.13099608	0.245596716
FCN1	1.580745485	1.364297081	-0.216448405	0.031784431	0.095301304
SERPINB8	2.949174964	2.732796257	-0.216378707	0.004950262	0.027959017
RP11-664D7.4	1.580855392	1.36464905	-0.216206342	0.056272427	0.139979077
HLA-DQB1-AS1	2.222879824	2.006692853	-0.216186971	0.097443127	0.201339143
MT2A	8.265806394	8.049803685	-0.216002709	0.028318542	0.088034579
UQCR10	8.13229332	7.916321568	-0.215971752	0.003125913	0.020589049
TRBV9	1.156460319	0.940556919	-0.2159034	0.006268577	0.032604606
HIST1H2BJ	3.875803583	3.659923057	-0.215880526	0.090889336	0.192336524
RP11-264I13.2	2.347209726	2.131725971	-0.215483755	0.004935625	0.027908597
GZMK	1.534108839	1.31879027	-0.215318569	0.034698427	0.101254691
CMPK2	3.898889118	3.683879503	-0.215009615	0.083327889	0.181295438
SLC15A2	3.086616692	2.871659212	-0.21495748	0.110187347	0.218541716
TRDC	2.365116117	2.15020518	-0.214910936	0.106728703	0.213924202
MAN1A1	3.821739766	3.607058596	-0.214681169	0.067560553	0.157909067
PSME1	8.494518363	8.27996705	-0.214551313	0.002037877	0.015464662
PLSCR1	6.130912282	5.916388995	-0.214523286	0.023496908	0.07763482
LINC01003	4.042166238	3.827905215	-0.214261023	0.022634455	0.075784082
IGKV1D-12	0.967876417	0.753620112	-0.214256305	0.141785895	0.259182318
BST1	3.066714007	2.852594869	-0.214119139	0.075654484	0.169982075
TTYH1	2.292816206	2.078800661	-0.214015545	0.213899551	0.340942005
HPGD	2.196471306	1.982680379	-0.213790927	0.180213311	0.304596158
APOL4	3.162250647	2.948632749	-0.213617897	0.055418152	0.138687237
RMI1	3.863578638	3.649964147	-0.213614491	0.009834828	0.043871559
CTC-501O10.1	2.336668247	2.123076696	-0.213591551	0.097345386	0.201250453
NUDT2	4.972877686	4.759695254	-0.213182432	0.00505382	0.028320315
LINC00853	2.016685186	1.803600824	-0.213084362	0.002998033	0.020034702
RP11-480D4.6	1.348454383	1.135508908	-0.212945476	0.034992965	0.10188045
DMBX1	1.249111692	1.036363272	-0.21274842	0.350180163	0.47182849
PTPRC	2.695020588	2.482469746	-0.212550841	0.049069561	0.127603294
HIST1H3I	1.941012236	1.728972381	-0.212039855	0.066424074	0.156425714
MT1L	3.66378844	3.451835317	-0.211953123	0.160906353	0.282462494
LILRB4	2.869663282	2.657729135	-0.211934146	0.088904369	0.189475741
SLC28A3	2.572706979	2.360877802	-0.211829177	0.078038177	0.173674765
C1QA	7.625759306	7.41405724	-0.211702066	0.070916381	0.162727073
NDUFB1	5.740113891	5.528548593	-0.211565298	0.003860585	0.023758069
SNORA71D	0.963260265	0.751844371	-0.211415893	0.050676666	0.130323403
RP11-66N11.8	3.016963735	2.805567088	-0.211396647	0.016845046	0.062595364
RP11-736N17.9	3.567528084	3.356157522	-0.211370562	0.211036192	0.338047182
ERMP1	4.597585635	4.386263746	-0.21132189	0.027976979	0.087396399
SPAG11B	0.426378139	0.215241398	-0.211136741	0.018653188	0.06673047
CARD6	2.711887151	2.500849494	-0.211037656	0.032319091	0.096343763
RP11-1267H10.4	0.655584958	0.44457234	-0.211012618	0.175927716	0.299753684
PFDN6	5.321987	5.111057617	-0.210929383	0.001911093	0.01483652
CHIT1	0.767274766	0.556357191	-0.210917575	0.117369766	0.228279565
BIRC3	2.928074694	2.717417515	-0.210657179	0.233471757	0.361433898
LSM6	4.298353399	4.087904255	-0.210449144	0.00057957	0.006859881
MPP7	4.465756323	4.255948392	-0.209807931	0.021097949	0.072450867
PRSS12	1.998892623	1.789360281	-0.209532343	0.113407837	0.223013869
CD53	4.918899382	4.709441282	-0.2094581	0.079988854	0.17662223
FAM8A1	4.826386514	4.616946234	-0.20944028	0.006880208	0.034678895
RP11-783K16.5	3.005911098	2.796536	-0.209375098	0.021365469	0.073022449
PPIL3	4.4091218	4.199772423	-0.209349377	0.000784783	0.008294664
NPAS3	3.08385373	2.874669642	-0.209184089	0.070767685	0.162563926
CTD-2012I17.1	1.423828817	1.214798921	-0.209029895	0.052541103	0.133711977
IGKV2D-30	0.69211939	0.483429527	-0.208689863	0.06669234	0.156743091
GCH1	3.10206195	2.893633908	-0.208428042	0.006292746	0.032666592
PCDH19	2.99796686	2.789742107	-0.208224753	0.187123284	0.312475855
HSPA1B	6.874503153	6.666416419	-0.208086734	0.000823515	0.008553012
DDX60	3.422982366	3.21501756	-0.207964805	0.084351331	0.182935858
GS1-124K5.4	3.958378894	3.750459995	-0.207918899	0.026386474	0.083920548
IGHV3-73	2.357818097	2.149938033	-0.207880064	0.245127145	0.373084984
SUCNR1	1.172231496	0.964625876	-0.207605621	0.005220515	0.02892834
GPM6B	3.823604726	3.616070017	-0.207534709	0.032473259	0.096665044
RP1-232L24.3	1.005247944	0.797827581	-0.207420363	0.030878765	0.093339604
SSPN	4.538515245	4.331464959	-0.207050285	0.006439861	0.033137039
AC010894.3	2.784418135	2.577612843	-0.206805292	0.019603162	0.069130785
IGKV2D-24	0.69282866	0.486041678	-0.206786982	0.11560263	0.225951294
RP3-512B11.3	3.298128366	3.091360361	-0.206768005	0.025059482	0.081098379
MMP7	6.641469557	6.434868779	-0.206600778	0.336129468	0.45907694
RP11-120M18.5	1.774803821	1.568545993	-0.206257828	0.107016786	0.214298282
IFI35	5.451074777	5.244899878	-0.206174899	0.03216555	0.096090404
MIR3609	4.4111085	4.204982573	-0.206125927	0.041691374	0.114688459
RP4-568C11.4	5.11084349	4.904753405	-0.206090085	0.193899829	0.31948104
PTPN22	1.529579928	1.323548343	-0.206031585	0.010054164	0.044480861
SCGB2A2	0.739909136	0.533903006	-0.20600613	0.490045429	0.591069311
RP11-428G5.5	1.125332658	0.919329011	-0.206003647	0.144754547	0.26302019
GMNC	2.543809253	2.338013305	-0.205795948	0.504193921	0.602952283
MYO3A	1.067065028	0.861435043	-0.205629985	0.014543013	0.056863783
SAMSN1	2.522641948	2.317105593	-0.205536356	0.030959577	0.093449048
PAK1IP1	5.490539622	5.285113333	-0.205426289	0.0023444	0.017024324
RP11-326I11.3	2.812929999	2.607698817	-0.205231182	0.005297915	0.029181983
RP11-3J1.1	2.100865862	1.895831336	-0.205034527	0.011810836	0.04940271
LGALS2	2.211232276	2.0064976	-0.204734676	0.036622847	0.105010079
ARL6IP5	7.172096167	6.967668859	-0.204427308	0.009408907	0.042449352
SSBP1	5.602691905	5.398273775	-0.20441813	0.000573477	0.006804244
RP11-178L8.7	2.172755801	1.968557504	-0.204198297	0.050176194	0.129366012
HIST1H2BI	1.502275776	1.298171234	-0.204104542	0.03666261	0.105103544
MIR1270	0.9319866	0.728189876	-0.203796724	0.110467179	0.218978262
RNA5SP74	0.669477945	0.465732092	-0.203745853	0.00316763	0.020761251
HAVCR2	3.289690037	3.086096231	-0.203593806	0.055783271	0.139268245
IRF1	4.858399177	4.654865657	-0.20353352	0.054573948	0.137234462
TRAT1	0.760394816	0.557030189	-0.203364627	9.39E-05	0.002188032
TMSB4X	10.84107487	10.63775167	-0.203323203	0.012003903	0.049966044
BEX5	3.088387329	2.885084439	-0.20330289	0.091071541	0.192499877
FILIP1	2.281390705	2.078417406	-0.202973298	0.029506866	0.090526818
RP11-736N17.10	2.290115693	2.087369933	-0.20274576	0.070470901	0.162212857
GZMM	1.407627484	1.204953685	-0.202673799	0.038191448	0.108175418
TRBV13	0.801811741	0.59921467	-0.202597071	0.005483449	0.029835164
IGHV3-15	3.803988009	3.601465209	-0.2025228	0.489053063	0.590187884
HSD3B7	4.683900221	4.481467059	-0.202433162	0.03216555	0.096090404
DLG5-AS1	2.488133317	2.285912838	-0.202220479	0.022918831	0.076387423
KLHL9	4.510365883	4.308173911	-0.202191972	0.037226229	0.106251975
NTS	2.164388503	1.962703174	-0.201685329	0.449054573	0.55721055
HMGCS2	1.122627853	0.920976853	-0.201651001	0.37401596	0.49276292
RP11-211G3.2	2.286997281	2.085359131	-0.20163815	0.027371109	0.086099811
MLLT3	2.364408982	2.163150745	-0.201258238	0.029364873	0.090261132
G0S2	4.4627275	4.261492902	-0.201234599	0.110612524	0.219103487
RN7SL5P	1.443461272	1.24231232	-0.201148952	0.077863583	0.173474875
HOXD-AS2	3.332506607	3.131379218	-0.20112739	0.086428727	0.185724562
GRIA2	0.835449783	0.634342196	-0.201107587	0.004798436	0.027434801
TBCC	6.126599665	5.925524921	-0.201074744	0.00302135	0.020130892
FLJ26245	0.848032542	0.647096841	-0.200935701	0.130476394	0.245029622
XXbac-B135H6.18	2.091006571	1.890326643	-0.200679929	0.02332217	0.077214049
RPP25L	5.882293628	5.68162018	-0.200673448	0.003116273	0.02053939
GIMAP2	2.882952654	2.682530773	-0.200421881	0.03066422	0.09291132
RP11-353N4.6	4.115505787	3.91529134	-0.200214447	0.018770619	0.067024868
RP11-369C8.1	1.323912387	1.123709622	-0.200202765	0.283092034	0.41029779
CDKN2C	4.439140907	4.238940152	-0.200200755	0.246428283	0.374261679
PLA1A	1.370877325	1.170898178	-0.199979146	0.022833187	0.076257955
GLIS3	2.360810604	2.160851269	-0.199959335	0.062840047	0.150826399
TFAP2A-AS1	1.760192964	1.560493293	-0.199699671	0.03048006	0.092621234
RP11-25K19.1	2.326973305	2.127348307	-0.199624998	0.120525771	0.232383702
C18orf32	2.572577643	2.373167433	-0.19941021	0.000321591	0.004688002
PCED1B-AS1	2.147484374	1.948236326	-0.199248048	0.029936394	0.091480979
ISG20	2.677627305	2.47844739	-0.199179915	0.019803679	0.069536921
RP11-496D24.2	0.925579629	0.726414023	-0.199165606	0.004289705	0.025524432
CTC-260E6.4	3.344669155	3.145551905	-0.199117249	0.057890321	0.1427024
C9orf72	2.942690215	2.743974016	-0.198716199	0.004554948	0.026428612
TRBJ2-3	1.372774534	1.174687755	-0.198086779	0.122521091	0.235149937
NFIB	4.840335137	4.642277194	-0.198057943	0.015700776	0.059782392
TRAV3	0.673147336	0.475173915	-0.197973422	0.004421219	0.026002477
SSR4	6.944964037	6.747122457	-0.19784158	0.014281724	0.056127958
HLA-L	1.629350667	1.431617117	-0.197733549	0.02131173	0.072920328
RNA5SP149	0.579425551	0.381828088	-0.197597464	0.004629498	0.026783797
GSDMC	1.544244577	1.346711193	-0.197533384	0.105492564	0.212346229
HERC6	4.012848932	3.815376483	-0.197472448	0.103356701	0.209311058
RP11-390E23.6	3.570084574	3.372640986	-0.197443588	0.002249708	0.016533183
CD96	1.457960644	1.260724419	-0.197236225	0.016976599	0.062908392
RRAGA	7.218003751	7.020862531	-0.197141219	0.001923438	0.014881147
HIST1H2BL	1.598996045	1.401917287	-0.197078758	0.002870475	0.019416753
PNRC1	7.664854463	7.467792799	-0.197061664	0.004609613	0.026692981
RP11-864I4.4	1.664170227	1.467121186	-0.197049041	0.00865443	0.040214579
IGSF23	1.50864823	1.311677488	-0.196970742	0.059674538	0.145479404
CD79A	2.484365978	2.287413028	-0.19695295	0.332789453	0.456150792
RNA5-8SP4	0.997636507	0.800727772	-0.196908735	0.008999252	0.041294719
CXCR3	2.180976524	1.984248364	-0.19672816	0.170800888	0.294110846
SAT1	7.957510869	7.760866347	-0.196644522	0.065582624	0.155111552
VPREB3	2.1222837	1.925669024	-0.196614676	0.050737308	0.130411466
RP11-249C24.12	0.642145587	0.445609773	-0.196535814	0.017531198	0.064201528
RNU1-89P	0.860464317	0.664369799	-0.196094518	0.040654806	0.112682427
NDUFB2	5.697700432	5.501689528	-0.196010903	0.004637167	0.026783797
RNU6-4P	2.087082247	1.89134609	-0.195736157	0.024145595	0.079062545
UHRF2	3.237137926	3.041508305	-0.19562962	0.007452679	0.036522488
C6orf141	0.674568878	0.478985615	-0.195583263	0.000368325	0.005119899
SECTM1	4.815563474	4.620043063	-0.19552041	0.213548619	0.340586242
IFNG	0.573911976	0.378477178	-0.195434798	0.001351891	0.011879596
HIST1H3A	1.601329107	1.405937502	-0.195391605	0.018578907	0.06653606
MDFIC	2.971449701	2.776273301	-0.1951764	0.059545868	0.14527369
GKAP1	2.714975324	2.520004315	-0.19497101	0.002044414	0.015494227
TNIP3	0.714017863	0.519433736	-0.194584127	0.000119104	0.002528993
SAA1	4.312598328	4.118164155	-0.194434174	0.455934582	0.562439489
KLHDC9	4.625823221	4.431577984	-0.194245236	0.024448155	0.079735836
EXOC3-AS1	3.103572957	2.909534937	-0.19403802	0.019256522	0.068269527
IGKV3OR2-268	1.111915649	0.917946246	-0.193969404	0.100549242	0.205726306
MT-TE	1.700626912	1.506882474	-0.193744438	0.044922663	0.120503174
CAV1	4.614531801	4.420919925	-0.193611876	0.111466764	0.220149437
RNA5SP150	0.576730875	0.383125287	-0.193605588	0.003402615	0.021823462
RP11-70L8.5	0.918190499	0.724611452	-0.193579048	0.009889258	0.044008235
ZDHHC21	2.865640114	2.672144466	-0.193495647	0.003523771	0.022312652
CCR5	1.887564401	1.694093091	-0.193471311	0.051646019	0.132121915
TRBV5-4	2.058416267	1.865493765	-0.192922502	0.106623601	0.2137315
RP11-789C17.5	1.134982791	0.942070028	-0.192912763	0.003396613	0.02179984
FCGR3A	5.111312248	4.91854348	-0.192768768	0.08695448	0.186458175
RP11-77P16.3	1.094781159	0.902340157	-0.192441002	0.247374921	0.375213654
TIMM8B	6.897454892	6.705204134	-0.192250759	0.027437864	0.08626354
SIRPG	1.315010601	1.122794659	-0.192215942	0.07644142	0.171121687
TRAV12-3	0.82050817	0.628907092	-0.191601078	0.00959754	0.043141124
RNASE6	4.763061563	4.571503976	-0.191557587	0.048850711	0.12721223
RP11-166P13.3	2.759594736	2.568165768	-0.191428968	0.027976979	0.087396399
AC093063.2	0.964970795	0.773549097	-0.191421698	0.049658834	0.128495245
ARHGEF35	2.718023523	2.526710491	-0.191313033	0.038997004	0.109715313
STOML2	7.481528947	7.290302379	-0.191226568	0.003655151	0.022887612
P2RY10	1.025375792	0.834158817	-0.191216975	0.031401789	0.094421165
CASC8	1.291998306	1.100798758	-0.191199548	0.013651838	0.054455192
MAT1A	2.092678781	1.901854357	-0.190824424	0.156960382	0.277763244
RNU5A-1	1.255149419	1.06434437	-0.190805049	0.070890593	0.162727073
AC104699.1	1.104000945	0.913222085	-0.190778859	0.01881494	0.067139414
RP1-34B20.4	2.390672395	2.200118511	-0.190553884	0.166380851	0.288754501
LAP3	6.30239257	6.111847361	-0.190545209	0.017197858	0.06341629
LMO7-AS1	3.030571601	2.840108767	-0.190462834	0.127511998	0.241394624
DERL3	3.70231648	3.511942792	-0.190373689	0.116924276	0.227745319
RP11-532F6.3	0.653103412	0.462913938	-0.190189475	0.000158819	0.003016949
RP11-157L3.6	1.172450175	0.982331184	-0.190118991	0.036517538	0.104877666
SCARA3	6.917133487	6.727048943	-0.190084544	0.138830946	0.255340294
CNGA1	0.972023099	0.782050635	-0.189972465	0.008776293	0.040581537
RP3-337H4.10	1.143849655	0.953890925	-0.18995873	0.000273506	0.004210985
C9orf92	1.010903305	0.821247604	-0.1896557	0.053607095	0.135472695
PYHIN1	0.817434831	0.627808008	-0.189626823	0.001095632	0.010300018
SPATA6L	1.126579036	0.936978596	-0.189600441	0.003632949	0.022792386
MUC1	8.306466374	8.117123568	-0.189342806	0.307295198	0.432920321
CXCL5	1.600443753	1.411233822	-0.189209931	0.100365219	0.205509066
OR2B6	1.367926643	1.178764134	-0.18916251	0.122128267	0.234625551
ZSCAN16	4.248175617	4.059159683	-0.189015935	0.004514336	0.026291793
IDH1-AS1	1.823712721	1.634705598	-0.189007123	0.021581607	0.073475165
TRBV10-3	0.794012056	0.605081008	-0.188931048	0.000986736	0.009612149
HLA-U	1.218590132	1.029723954	-0.188866177	0.008154719	0.038690728
LILRB1	2.04936167	1.860620576	-0.188741093	0.039359616	0.110343866
TRGC2	0.730187135	0.541488305	-0.18869883	0.000120538	0.00255077
HMGA1P4	2.453055124	2.264401865	-0.188653259	0.142944413	0.260601667
MTATP6P1	11.38608026	11.19745574	-0.188624522	0.001334206	0.011765565
RCL1	3.194567074	3.005975842	-0.188591232	0.002179267	0.016169465
SERPINB2	1.796507512	1.607977815	-0.188529697	0.383570215	0.50090334
RP13-585F24.1	3.338671809	3.150207267	-0.188464542	0.070916381	0.162727073
HLA-DPA3	0.810711821	0.622272006	-0.188439816	0.028491814	0.088467594
RP11-25L3.3	0.530702874	0.342315285	-0.188387589	0.064609085	0.153545725
NCF1	1.865801028	1.677461296	-0.188339732	0.036196979	0.104288544
RP5-1021I20.1	3.240732239	3.052441529	-0.18829071	0.098603751	0.203021974
RP11-187E13.1	0.689463615	0.501268449	-0.188195167	0.003212728	0.020984842
PRR16	1.504129791	1.315969031	-0.188160761	0.028387284	0.088208396
EEF1E1	4.503842141	4.31581742	-0.188024721	0.008924552	0.041066382
TIMM9	5.736135815	5.548176837	-0.187958978	0.001144562	0.010579892
LINC01489	0.635537321	0.447821459	-0.187715861	0.017014477	0.062984565
RP11-45P15.4	2.335603557	2.147897809	-0.187705748	0.069003201	0.159951307
ZNF32	5.887228681	5.699567384	-0.187661297	0.000812272	0.008481286
MTAP	2.946446476	2.758943534	-0.187502942	0.017511868	0.064163863
NDUFC2	6.563687274	6.376338986	-0.187348288	0.008751799	0.040519378
MT-CO2	14.61799098	14.43074991	-0.187241076	0.000685621	0.00762003
CD247	1.263919184	1.076867633	-0.18705155	0.026973515	0.085260609
TMEM238	6.896109738	6.709164628	-0.18694511	0.060584053	0.147060356
CD7	2.62374413	2.436873459	-0.186870671	0.210408913	0.337413528
TFEC	1.394749095	1.207881598	-0.186867497	0.007798657	0.037596088
SNORA79	1.004151449	0.817310179	-0.18684127	0.039797319	0.111146007
RP11-73K9.3	1.584720388	1.398016242	-0.186704147	0.006007555	0.031673858
RP11-350G8.5	0.90584942	0.719302835	-0.186546586	0.000452817	0.005827831
TMEM126B	5.26065014	5.074116873	-0.186533267	0.001678992	0.013679125
MRPL40	5.736464831	5.550039856	-0.186424975	0.001244294	0.011250043
MBOAT1	5.308463698	5.12205496	-0.186408739	0.089083365	0.189719366
RP11-452L6.7	1.778603366	1.592274046	-0.18632932	0.013871305	0.054993969
C4orf33	2.250080115	2.063783505	-0.18629661	0.007284907	0.035976818
RPL39	8.640033601	8.453823645	-0.186209957	0.064473977	0.1533178
HIST2H2AB	1.295658006	1.109473311	-0.186184695	0.006935944	0.034876343
EDNRB	1.950675507	1.764953249	-0.185722258	0.081978971	0.179382513
AC013264.2	2.043659577	1.857945193	-0.185714385	0.214245164	0.341270753
PYURF	3.62712861	3.441503491	-0.185625119	0.002709518	0.018729708
RNU6-8	5.277309987	5.092095434	-0.185214553	0.102552131	0.208314565
IGHV3-20	1.667128309	1.482303847	-0.184824462	0.189133706	0.314490141
GUCY1B3	4.431179846	4.246667082	-0.184512764	0.10195198	0.207555464
IGHV1-58	1.650727141	1.466880667	-0.183846474	0.095373347	0.198446387
CFH	3.664311196	3.480518141	-0.183793054	0.104166281	0.210427511
GMNN	4.622787641	4.439223659	-0.183563982	0.020107812	0.070276707
PLA2G12A	4.692881758	4.509675486	-0.183206271	0.006959494	0.034916515
LILRB2	2.17267471	1.989497452	-0.183177258	0.070028038	0.161559924
TDP2	5.190346077	5.007308125	-0.183037952	0.001129308	0.010518453
MT-ATP8	12.78454393	12.60155427	-0.182989655	0.001038152	0.009918241
TRIM38	4.180138328	3.997217218	-0.18292111	0.004420846	0.026002477
ENPP5	4.314681198	4.13178572	-0.182895478	0.044139056	0.119153107
C6orf57	4.897043609	4.714160138	-0.18288347	0.029435796	0.090422276
CADPS2	2.43829144	2.255760582	-0.182530858	0.078684053	0.174503084
CISH	3.313659865	3.131230272	-0.182429593	0.032089014	0.095900835
S100A9	6.92593396	6.743563331	-0.182370629	0.312287746	0.437537002
STEAP2	3.151256171	2.969041078	-0.182215092	0.094589567	0.197333524
LRG1	3.699564552	3.517424248	-0.182140304	0.20152658	0.32795731
RNU1-134P	1.815755098	1.633711169	-0.18204393	0.161163881	0.282809925
MS4A6A	3.534698851	3.352915457	-0.181783394	0.130635505	0.245032208
MS4A8	0.956648299	0.774936163	-0.181712136	0.094700133	0.197507964
CD27	2.485353183	2.303821801	-0.181531382	0.162620247	0.284534502
EGLN3	3.40478145	3.223421642	-0.181359808	0.279723932	0.407201852
AL627171.2	1.605094126	1.4237432	-0.181350925	0.099553955	0.204261455
RP11-895M11.3	1.825022707	1.643751568	-0.18127114	0.021881896	0.074196071
AC241585.2	2.75461725	2.573351825	-0.181265425	0.032628057	0.096938908
CHL1-AS2	1.497066216	1.315820122	-0.181246094	0.200845499	0.327281779
PALMD	3.017482816	2.836257486	-0.18122533	0.075028967	0.16914678
EPSTI1	3.894945341	3.713825349	-0.181119993	0.093467034	0.195799451
CTD-2186M15.3	2.94040572	2.75944873	-0.180956991	0.006130863	0.032087476
LCP2	2.937650168	2.756738049	-0.180912119	0.069003201	0.159951307
FDCSP	0.922575573	0.741730724	-0.180844848	0.020081434	0.070243108
MRPL1	4.637325883	4.456642228	-0.180683655	0.003396702	0.02179984
AC002331.1	0.542094796	0.361500898	-0.180593897	0.023000894	0.076547852
RP11-432J24.2	1.171906213	0.991430378	-0.180475835	0.059895613	0.145969118
CR1L	0.63369909	0.453428536	-0.180270554	0.00031115	0.004592934
TRAV19	0.760263567	0.580004717	-0.18025885	0.026326854	0.083812723
RNA5SP226	0.502998751	0.322962637	-0.180036114	0.005730159	0.030747449
RP11-126K1.2	2.560411091	2.380458916	-0.179952175	0.012331904	0.051007579
TMSB10	12.88762234	12.70769832	-0.179924016	0.007079961	0.035327538
MSMO1	5.386255095	5.206584266	-0.179670829	0.017376682	0.063850926
MT-ATP6	13.85119195	13.67158904	-0.179602909	0.000543899	0.006605618
DPP4	1.940341576	1.760768375	-0.179573202	0.07440768	0.168114536
RP11-449J21.5	3.538374471	3.358929415	-0.179445056	0.112974202	0.222414643
AC012146.7	2.238880143	2.059445576	-0.179434567	0.026580916	0.084374271
CBWD1	1.836906684	1.657538143	-0.179368541	0.002497224	0.017777571
SNORA53	1.602618946	1.423444438	-0.179174508	0.022129662	0.074727339
IGHJ3P	1.737010594	1.557889193	-0.179121401	0.545046076	0.635482644
TRBV5-6	0.793047634	0.614390127	-0.178657507	0.004780982	0.027366552
SYK	5.29060886	5.11201058	-0.17859828	0.080317787	0.177188468
C5orf17	0.500884282	0.322292501	-0.178591781	0.557619876	0.645345499
C11orf85	1.306895312	1.128307689	-0.178587623	0.04265626	0.11659708
GSTK1	6.937453787	6.758909391	-0.178544396	0.002307556	0.016831788
ACN9	4.86404297	4.685522239	-0.178520732	0.019854087	0.069672215
C1QB	7.992639556	7.814415814	-0.178223742	0.126799507	0.240651581
RP6-65G23.5	1.091864291	0.913731246	-0.178133045	0.068314767	0.159109991
BOLA2B	1.493696201	1.315837337	-0.177858865	0.012036351	0.050067534
MAGIX	2.717521517	2.539671573	-0.177849944	0.004692724	0.02700365
GFOD1	2.773850597	2.596244306	-0.177606291	0.089622095	0.190465622
AC018890.6	0.400538305	0.22299071	-0.177547595	0.057509156	0.142160662
SCOC	4.751570155	4.574130177	-0.177439978	0.017064801	0.063076322
SNX31	0.806265939	0.628970155	-0.177295784	0.164050251	0.286130103
VNN2	1.549423313	1.372619497	-0.176803816	0.084866783	0.183484064
LTA	1.086474632	0.909764025	-0.176710607	0.007798653	0.037596088
FPR3	3.909050068	3.732461132	-0.176588936	0.144248869	0.262311323
COA6	5.969009387	5.792816663	-0.176192724	0.011248055	0.047867882
TAPBPL	5.433007993	5.257002114	-0.17600588	0.058649604	0.143961242
C2orf66	0.667015161	0.491206495	-0.175808665	0.030950322	0.093449048
TRGV10	0.699067198	0.523381015	-0.175686183	0.001831421	0.01442193
SPON1	8.448360088	8.272684098	-0.175675989	0.310920871	0.436247089
IL15RA	3.271969492	3.096351578	-0.175617914	0.10891956	0.216789542
RP11-307C12.11	2.229406917	2.054000168	-0.175406749	0.021044797	0.072336095
RP11-5C23.1	3.137847351	2.962538438	-0.175308913	0.004514336	0.026291793
CCDC146	4.303069932	4.127826058	-0.175243874	0.4547839	0.561563246
CEBPD	7.587222524	7.41200533	-0.175217194	0.089442228	0.190234992
IMMP2L	3.312225514	3.137077331	-0.175148183	0.012942358	0.052590658
MT-ND6	12.29565935	12.12062311	-0.175036237	0.006919749	0.034824335
RNU6-9	2.246502082	2.071554805	-0.174947276	0.041690979	0.114688459
PMS2P10	0.804170812	0.629229183	-0.174941629	0.001600771	0.013221803
LRRC2	0.839195718	0.664532852	-0.174662866	0.089802254	0.190765561
CYTIP	2.140806049	1.966159421	-0.174646628	0.089982704	0.191052027
IL6	1.74465188	1.570248041	-0.17440384	0.061504729	0.148594209
RN7SKP71	1.122477481	0.948089502	-0.174387979	0.014325761	0.05624827
TIGIT	0.850088553	0.675796266	-0.174292287	0.007019492	0.035109448
BTG3	6.586488045	6.41262181	-0.173866236	0.139595197	0.256408261
LINC00239	1.797145034	1.623398584	-0.17374645	0.018939445	0.067455241
TSTD1	7.057008849	6.883317952	-0.173690897	0.039633449	0.110814973
SCD	5.817737779	5.644194291	-0.173543488	0.283556298	0.410701542
SNORD8	1.382127902	1.208711011	-0.173416891	0.085004757	0.183734916
TRBV29-1	1.05709835	0.883743019	-0.17335533	0.049316573	0.127982223
HAUS1	4.300753744	4.127567433	-0.173186311	0.025245442	0.081484408
TIFA	3.565053138	3.39239399	-0.172659148	0.007689024	0.037282041
BOLA1	5.116843119	4.944280684	-0.172562435	0.014510073	0.056759195
AC004832.1	1.017063946	0.844564644	-0.172499301	0.057578771	0.142285395
LYPLAL1	2.913795369	2.741573127	-0.172222242	0.180213336	0.304596158
CTD-2325A15.3	1.001253614	0.829068283	-0.172185331	0.21075393	0.337711797
CSTA	2.989899522	2.817779908	-0.172119614	0.283556298	0.410701542
EIF4EBP3	5.235219911	5.063134334	-0.172085577	0.075811526	0.170282743
DNAJA1	7.780086219	7.608249088	-0.171837131	0.011939238	0.049804845
COX7A2	7.695840254	7.524119522	-0.171720732	0.128706401	0.242700188
CD72	2.039807519	1.868648764	-0.171158754	0.017785009	0.064815398
SARAF	7.30621138	7.135086492	-0.171124888	0.003991236	0.024241657
RNU7-115P	0.953197459	0.782113909	-0.17108355	0.053575316	0.135415721
PRAME	5.821523838	5.650475876	-0.171047962	0.376851549	0.495119867
HOXD3	1.834674544	1.663777458	-0.170897086	0.131852538	0.246634881
STAT1	6.860247516	6.689370695	-0.17087682	0.063380844	0.151739463
ATP6V0E1	8.20512867	8.034392369	-0.170736301	0.015659742	0.059680382
SLC25A48	0.607125458	0.436524794	-0.170600664	0.023167457	0.076901483
GSAP	2.271452891	2.100889474	-0.170563417	0.020210092	0.070508146
GGTA1P	2.087330437	1.916799852	-0.170530584	0.096293598	0.199808365
TCN1	0.511551589	0.341437829	-0.17011376	0.027222819	0.085789759
PNPLA4	4.383508433	4.213698695	-0.169809738	0.053858908	0.135898294
CREB3	6.367465196	6.197753708	-0.169711489	0.013834516	0.054929789
SMARCA2	4.287071999	4.117400102	-0.169671896	0.043145806	0.117477395
RP11-23D24.2	0.415610427	0.245965292	-0.169645135	3.89E-05	0.001252556
MT-TL1	3.757658296	3.588032949	-0.169625347	0.166672744	0.289073054
TRBV7-6	0.762681155	0.59309097	-0.169590185	0.015508479	0.059350688
SNORA80E	1.651683293	1.482094165	-0.169589128	0.03138501	0.094421165
CHI3L2	1.255770464	1.086221113	-0.169549351	0.004834262	0.027526484
LINC01431	2.078260193	1.908813314	-0.169446879	0.033570176	0.098926279
RP11-367J11.3	0.880313062	0.710899317	-0.169413745	0.000637179	0.007285946
TRBV10-2	0.870428639	0.701327683	-0.169100957	0.044583282	0.119844897
FAM181A	3.504678291	3.335869923	-0.168808368	0.298353948	0.424771677
KIR2DL4	0.6831227	0.514483471	-0.168639229	0.000831285	0.008608046
AP002954.4	1.21755107	1.048953137	-0.168597933	0.024875354	0.08069839
LGALS9	5.396021416	5.227445569	-0.168575847	0.148752331	0.26790948
RNU4-62P	1.995194931	1.826829884	-0.168365047	0.135101242	0.250839996
RNU1-88P	1.141875717	0.973754736	-0.168120981	0.206328166	0.333183125
RP11-589N15.2	4.664452697	4.496348529	-0.168104168	0.116258501	0.22676477
SEPT1	2.872731854	2.704695998	-0.168035857	0.045665077	0.121671212
CAP2	3.973626953	3.805642801	-0.167984152	0.099383563	0.203997473
RP11-366M4.11	1.485536116	1.317640108	-0.167896008	0.222808443	0.350062762
C5orf46	1.249038706	1.081206825	-0.167831881	0.14195381	0.259408428
CENPQ	3.750424919	3.582597881	-0.167827038	0.024874709	0.08069839
OLR1	3.095236485	2.927619025	-0.16761746	0.164926815	0.287216689
FASLG	0.892820294	0.725219128	-0.167601165	0.029361518	0.090261132
HIST3H2A	6.450861282	6.283269224	-0.167592058	0.30955795	0.435140254
NDUFAB1	6.820925412	6.653368403	-0.167557009	0.004251865	0.025362459
TMEM158	4.013066085	3.845561235	-0.16750485	0.328526749	0.452103859
EBI3	2.556664398	2.389242486	-0.167421911	0.098022105	0.202193427
MAGOHB	3.813936843	3.646553445	-0.167383398	0.006402795	0.033039053
RNU6-790P	1.05417396	0.886894167	-0.167279793	0.075859615	0.170364665
TNFAIP8L2	3.058022429	2.890872168	-0.167150262	0.090889336	0.192336524
TRAV9-2	0.736407828	0.569273327	-0.167134501	0.008583663	0.040018888
COL12A1	4.7882352	4.621288397	-0.166946804	0.469869837	0.574028753
LINC00871	1.2543653	1.087494556	-0.166870744	0.025747152	0.082495625
RP11-53M11.5	4.072855972	3.906069671	-0.1667863	0.207646224	0.334482851
LSM2	7.480822692	7.314080699	-0.166741993	0.021419326	0.073151938
IL21R	1.059347846	0.892686166	-0.166661681	0.077716844	0.173196227
AP000432.2	2.635732194	2.469091385	-0.166640809	0.33340285	0.456735432
CHRNA1	1.540869629	1.37432068	-0.16654895	0.066777718	0.156812688
HINT1	8.053089362	7.886575576	-0.166513786	0.029012459	0.089487374
BLOC1S5	3.773933486	3.607926796	-0.166006691	0.016584623	0.061988911
NDUFS5	9.663442567	9.49769182	-0.165750747	0.024207267	0.079179115
ATP5J2	8.145215404	7.979495997	-0.165719407	0.047875998	0.125509744
RP5-1132H15.3	2.195618643	2.029997102	-0.165621541	0.069294683	0.160398935
C6orf1	5.234522101	5.069288592	-0.165233508	0.009330904	0.042220829
H2AFJ	4.862967041	4.697742075	-0.165224967	0.126562699	0.240284598
PPM1K	2.17593494	2.010767057	-0.165167883	0.007710839	0.037331172
MPPED2	2.757846729	2.592872464	-0.164974265	0.249548742	0.377417862
GPR82	1.087643222	0.922832884	-0.164810338	0.007079961	0.035327538
LMO4	6.137479105	5.972678683	-0.164800422	0.008874886	0.04090844
SFTA2	1.141129801	0.976340265	-0.164789536	0.412699549	0.526487659
MBD2	5.019988367	4.855491807	-0.16449656	0.001453824	0.012409973
HOXB5	3.387678145	3.223217646	-0.164460499	0.580851392	0.664160123
SP140	1.09737422	0.933002315	-0.164371905	0.007410415	0.036376144
RP11-1017G21.5	2.616021883	2.451660947	-0.164360936	0.013507271	0.054003305
ALDH5A1	4.503075256	4.338727777	-0.164347479	0.060192989	0.146450466
SCARNA10	1.623713153	1.459456363	-0.164256789	0.047875998	0.125509744
LINC01358	1.096844078	0.932741745	-0.164102333	0.01771615	0.064652816
XXbac-BPG27H4.8	0.953666457	0.789657789	-0.164008668	0.037593568	0.107040031
SLA2	1.366540536	1.202546186	-0.163994351	0.082314529	0.179768066
TRBV7-7	0.805731783	0.641832745	-0.163899038	0.039087327	0.109895816
PARP12	4.9026374	4.738797822	-0.163839578	0.053034595	0.134442928
ST6GALNAC5	4.219195601	4.055410959	-0.163784642	0.382017847	0.49944653
CCL22	0.936668255	0.77294245	-0.163725805	0.025873952	0.082793287
CYBA	7.866107933	7.702538697	-0.163569236	0.02280471	0.0761802
RP11-385F7.1	3.000316643	2.836821247	-0.163495396	0.059674828	0.145479404
IFNB1	0.357333928	0.193896713	-0.163437215	4.99E-06	0.000334964
RNU1-28P	0.923841468	0.760481852	-0.163359617	0.004173563	0.025051791
SIAH2-AS1	1.49973053	1.336457874	-0.163272657	0.015907346	0.060326244
MT1F	5.67528827	5.512030028	-0.163258243	0.222086106	0.349581099
CNTLN	1.843170037	1.679973499	-0.163196538	0.007100221	0.0353925
SYCE1L	2.417794634	2.254604532	-0.163190101	0.097635866	0.201623597
IKZF3	1.434281435	1.271169851	-0.163111583	0.115816309	0.226233256
RPL34	8.346823032	8.183730402	-0.16309263	0.02845617	0.088366276
CTC-510F12.7	1.936516822	1.773461494	-0.163055329	0.068134607	0.15879126
RP11-703H8.7	1.006407757	0.843446841	-0.162960915	0.072839854	0.165727478
RP4-765H13.1	0.875619855	0.712669517	-0.162950338	0.155534571	0.276033853
COL10A1	3.452234907	3.289339439	-0.162895468	0.423236094	0.535688717
RP11-411H5.1	0.299914862	0.137181635	-0.162733226	0.000117643	0.00250397
HIST1H2BN	1.458468258	1.295844793	-0.162623465	0.013151703	0.053102899
RP11-302F12.1	3.545386773	3.382893655	-0.162493117	0.067417664	0.157784877
HAGLR	4.740481945	4.578068236	-0.162413709	0.363622136	0.483806807
CTSO	4.787638978	4.625246212	-0.162392765	0.10195198	0.207555464
TMEM251	5.031369709	4.869185297	-0.162184412	0.008391638	0.039399192
RP11-120K19.4	1.03833791	0.876284832	-0.162053078	0.011826415	0.049460822
RNU6-3P	1.758155983	1.596339869	-0.161816114	0.057102461	0.141461425
OR1H1P	0.602763166	0.440992682	-0.161770484	0.003737344	0.023248421
RP11-462G22.2	0.425782275	0.264046282	-0.161735993	0.036870597	0.105521652
IL7	0.974426077	0.812778846	-0.161647231	0.002760794	0.018936875
SGCE	5.268153153	5.106510283	-0.161642869	0.189683904	0.31502995
MIR762HG	1.897192531	1.735594352	-0.161598179	0.000837773	0.008642939
MMP9	4.767779393	4.60622067	-0.161558723	0.401507933	0.516795878
TCEAL2	2.426280788	2.264803093	-0.161477695	0.369183323	0.488502556
TBC1D7	3.18232342	3.021058629	-0.161264791	0.011248055	0.047867882
GS1-24F4.2	1.14878775	0.987865499	-0.160922251	0.090523604	0.191844066
PPAPDC2	3.632193339	3.471314453	-0.160878887	0.047235311	0.124341383
RP5-1120P11.1	2.192466521	2.031638392	-0.160828129	0.043047528	0.117296916
TCEAL8	6.750738952	6.589974992	-0.16076396	0.003967187	0.024150601
GPR84	2.051087171	1.89033572	-0.160751451	0.117369787	0.228279565
CFL2	3.930561556	3.769822885	-0.160738672	0.011340165	0.048105561
RPL9P29	1.835258849	1.674549647	-0.160709202	0.104064789	0.210381877
LINC01233	0.815401006	0.654719666	-0.16068134	0.02905888	0.089611708
AC007879.7	0.975851104	0.815259862	-0.160591243	0.006229093	0.032456792
CCDC25	4.344492081	4.184048391	-0.160443691	0.00597274	0.031558364
RP11-10J5.1	0.440859642	0.280550281	-0.160309361	0.00376108	0.023356441
FAM20A	4.211550777	4.051302472	-0.160248305	0.457663673	0.563861024
WBSCR27	4.030269092	3.870062136	-0.160206956	0.147150772	0.26587397
TTC33	3.505105744	3.345084762	-0.160020982	0.008158955	0.038690728
FAM201A	1.32864721	1.168636073	-0.160011136	0.080136533	0.176865247
NRIR	1.108793567	0.948851817	-0.15994175	0.074248307	0.167926671
CYP4Z1	1.406742488	1.246812635	-0.159929853	0.095154496	0.198132358
AC004854.4	1.238411536	1.078534983	-0.159876553	0.078032014	0.173674765
LINC01231	1.110476586	0.950735612	-0.159740975	0.060684349	0.147256039
CEBPA-AS1	1.935630094	1.775931514	-0.15969858	0.119391095	0.231016018
WARS	6.057499987	5.897822642	-0.159677345	0.089083365	0.189719366
RP11-421M1.8	1.386991789	1.227323551	-0.159668237	0.005235913	0.028991754
C18orf21	4.237316948	4.077649273	-0.159667675	0.000639411	0.007297251
IGLV1-41	0.690959286	0.531337911	-0.159621375	0.348871025	0.470865913
SIAE	3.640128478	3.480535055	-0.159593422	0.1151555	0.22537774
ATP2A1-AS1	2.786226323	2.626673303	-0.15955302	0.136557526	0.252568561
DCSTAMP	0.624596586	0.465102655	-0.159493931	0.006165867	0.032228034
RP1-313I6.12	3.112765042	2.953285635	-0.159479407	0.037838053	0.107485723
MCUR1	4.907271333	4.747863221	-0.159408112	0.005634438	0.030361577
IGHV1OR15-2	0.817344606	0.657978485	-0.159366121	0.138691215	0.255243354
KAT2B	3.268765963	3.109487498	-0.159278465	0.045049416	0.120688652
CTD-2288F12.1	1.602029473	1.442753018	-0.159276455	0.038547723	0.108827128
BLOC1S1	6.110456552	5.951232096	-0.159224456	0.011217499	0.047758637
LINC00961	1.947513884	1.788459228	-0.159054656	0.228279612	0.355610847
PROK2	1.238935477	1.079938916	-0.158996561	0.551185065	0.640335891
RPL17	7.3061825	7.147260216	-0.158922284	0.130878212	0.245391418
CMAHP	1.772661877	1.613761146	-0.158900731	0.063109967	0.151288544
QPCT	3.42656064	3.267753639	-0.158807002	0.164058982	0.286130103
IGHV2-70	1.737545887	1.578743017	-0.15880287	0.801477358	0.839967517
KB-1125A3.10	0.916681122	0.757937763	-0.158743359	0.015303108	0.058848849
PES1P2	0.586880289	0.428164567	-0.158715722	0.006470139	0.033246174
DUSP23	7.837945596	7.679232645	-0.158712951	0.026321934	0.083806158
STAP1	0.698002903	0.539495869	-0.158507034	0.003293367	0.021360472
NT5E	3.46887709	3.310561845	-0.158315245	0.394064126	0.510598199
MBIP	4.43911037	4.280854978	-0.158255392	0.0038723	0.023805188
LEPROTL1	4.41860139	4.260380058	-0.158221332	0.001477931	0.012535492
AC106782.1	0.846382339	0.68819796	-0.15818438	0.085311213	0.184105502
YBX2	2.871692334	2.713618407	-0.158073927	0.233471757	0.361433898
IGKV1-33	1.142451681	0.984454477	-0.157997204	0.317138393	0.442094537
RP11-266L9.4	2.040979646	1.883030122	-0.157949524	0.008776293	0.040581537
LAPTM5	7.003434612	6.845633399	-0.157801214	0.161191051	0.282809925
TRBV25-1	0.741150607	0.583620907	-0.1575297	0.015051542	0.058194036
CHL1	2.887788351	2.730422094	-0.157366256	0.301463416	0.427703865
CTAGE4	0.891613096	0.734436011	-0.157177086	0.032783287	0.097272599
RP11-390F4.2	1.708566111	1.551470844	-0.157095268	0.040464625	0.112314638
RPL26L1	5.635005783	5.477941692	-0.157064091	0.046183529	0.122561137
GPR65	1.6645581	1.507525297	-0.157032803	0.037926151	0.107683834
NRG1	0.663968644	0.507001438	-0.156967206	0.020726257	0.071685158
THOC7	6.359611598	6.202801941	-0.156809656	0.007667264	0.037250429
CYBB	4.552016842	4.395316139	-0.156700703	0.21992916	0.34734383
RNU6-33P	1.817531454	1.6609137	-0.156617754	0.093835907	0.196300388
SNORA49	0.886922319	0.730335987	-0.156586332	0.080908427	0.178024904
RNU6-194P	0.766613747	0.610114448	-0.156499299	0.185076758	0.310241831
RPS27	11.78365194	11.62727171	-0.156380233	0.064473977	0.1533178
RP11-557H15.4	0.670476669	0.514103296	-0.156373373	0.119749284	0.231449522
HBA1	2.294786773	2.138650862	-0.156135911	0.338047699	0.461031295
DYDC2	2.315191332	2.159188435	-0.156002897	0.041310625	0.113940251
MT1DP	3.139729365	2.983805039	-0.155924326	0.492401998	0.593088968
RP11-526F3.1	0.459742576	0.303879792	-0.155862784	0.340135047	0.463124318
AC093673.5	5.319418092	5.163590902	-0.155827189	0.019653124	0.069240377
PLAA	4.281240928	4.125592461	-0.155648467	0.045356366	0.12109068
RBPMS-AS1	1.235036495	1.079503686	-0.155532809	0.029471303	0.090502913
SHFM1	4.373713885	4.218287647	-0.155426238	0.011432945	0.048303904
RAB33B	3.211124666	3.055856363	-0.155268302	0.003174524	0.020792494
MRAP2	2.00981172	1.854560025	-0.155251695	0.201526555	0.32795731
SIGLEC14	2.083841219	1.928686774	-0.155154445	0.106418219	0.21347774
MRPS33	4.270165891	4.115075807	-0.155090084	0.014780545	0.057472276
CTB-61M7.2	0.964360446	0.809424028	-0.154936418	0.010487301	0.04579314
MPZL2	5.33657105	5.181816298	-0.154754752	0.292199479	0.41887638
TRBV12-5	0.573775063	0.419332419	-0.154442644	0.005446856	0.029766403
RIOK1	4.546123747	4.391741428	-0.154382319	0.017922975	0.065172433
RNU6-806P	0.907025712	0.752698414	-0.154327298	0.29070222	0.417403246
MRS2	4.692859505	4.538624605	-0.1542349	0.009780665	0.043723044
CTD-3116E22.7	0.846960223	0.692749771	-0.154210452	0.337455871	0.460459674
HIST1H4L	0.95596404	0.801827535	-0.154136505	0.074293718	0.167992811
RP11-288L9.1	0.809865403	0.655730204	-0.154135198	0.054965737	0.137931645
UQCC2	4.729532161	4.57544554	-0.154086621	0.092909789	0.195133842
RP11-398C13.6	2.109412952	1.955359285	-0.154053667	0.079661017	0.176030861
LINC01063	2.50238962	2.348671169	-0.153718452	0.070916381	0.162727073
FBXL5	5.840570164	5.686925344	-0.153644819	0.014357485	0.056320054
VNN3	0.768647945	0.615060928	-0.153587017	0.07408743	0.167693861
ST8SIA4	2.217044587	2.063485946	-0.153558641	0.038997004	0.109715313
CTD-2256P15.3	0.848406774	0.694890743	-0.15351603	0.004900415	0.027795239
RP11-165F24.5	1.155113741	1.001715314	-0.153398427	0.043830915	0.118660027
TMEM60	5.922076709	5.768697778	-0.153378931	0.003979195	0.024203608
S1PR4	1.681829052	1.528472243	-0.153356809	0.124680617	0.237969837
RP11-666O2.2	2.4121516	2.258805555	-0.153346045	0.049509731	0.128256529
C14orf142	5.354348086	5.201187228	-0.153160858	0.034944615	0.101759886
RP11-231E6.1	0.550291832	0.397242744	-0.153049089	0.02692553	0.085200754
IGHV4-28	1.854932897	1.701977131	-0.152955766	0.512798473	0.609440383
CD40LG	0.743262313	0.590345605	-0.152916707	0.001121485	0.010471351
CYP4A11	0.749468922	0.596670463	-0.152798459	0.278412224	0.406038862
FBXO16	2.567845824	2.415129975	-0.152715849	0.078038177	0.173674765
RP11-231N3.1	1.386244115	1.233539295	-0.15270482	0.060973016	0.14773351
TPM2	6.256584345	6.103951113	-0.152633233	0.177441839	0.301318268
IGKV3D-15	1.26142784	1.108887765	-0.152540075	0.276868983	0.404451005
CTCFL	2.643827346	2.491295186	-0.15253216	0.291763161	0.418414508
RFX3	2.385341479	2.232809808	-0.15253167	0.057890321	0.1427024
S100A12	1.205075177	1.052722662	-0.152352515	0.071789052	0.164131766
RGS1	4.684253115	4.531906043	-0.152347073	0.365133609	0.484869175
ZNF391	2.741549072	2.589255272	-0.1522938	0.067990719	0.158569321
AC092375.1	0.683297094	0.531086126	-0.152210968	0.038208187	0.108201807
TRAV21	0.898981064	0.746885827	-0.152095237	0.020837304	0.071884042
IGKV2-28	1.112950664	0.960858797	-0.152091868	0.085719515	0.184768264
CTD-2532N20.1	1.411988493	1.259955995	-0.152032498	0.176524604	0.300335349
RP1-30M3.5	2.128280498	1.976258469	-0.152022029	0.018342511	0.066075393
RP11-274E7.2	2.722909257	2.570969307	-0.15193995	0.068423134	0.159134923
LINC01272	2.375353915	2.223574857	-0.151779058	0.123980489	0.236988253
RP11-317J10.2	0.981807725	0.830131769	-0.151675956	0.01078261	0.04656957
RNF2P1	1.176269605	1.024654905	-0.1516147	0.060582296	0.147060356
RNVU1-19	1.37077393	1.219274834	-0.151499096	0.110640629	0.219144357
RP11-490B18.5	0.884945382	0.733635305	-0.151310077	0.02717151	0.085637815
AC087491.2	0.982930683	0.831715334	-0.151215349	0.047435844	0.124655305
SERPINB9	4.106525023	3.955563761	-0.150961262	0.085731718	0.184768264
PPP2CB	5.75322732	5.602437098	-0.150790222	0.006458466	0.033192013
RP11-763F8.1	2.318965115	2.168199771	-0.150765344	0.387105927	0.504233106
BCL11A	3.540299217	3.389567501	-0.150731716	0.261900852	0.389669354
LINC01191	0.780950549	0.630244133	-0.150706416	0.229756755	0.357372246
TXNL1	4.279070665	4.12836513	-0.150705535	0.002264044	0.016605254
C9orf40	3.353300929	3.202723679	-0.15057725	0.045768373	0.121857878
MRPL2	5.917567225	5.767147607	-0.150419618	0.023264176	0.077098597
IGHV1OR15-9	0.46651359	0.316116961	-0.150396629	0.014052897	0.055488374
NEXN	2.385996716	2.235615925	-0.150380791	0.109340867	0.217406796
ATP6V1G1	8.067505208	7.917171944	-0.150333264	0.014357485	0.056320054
RP6-65G23.3	3.043441862	2.893185184	-0.150256678	0.080153183	0.176865247
CCDC107	4.04899904	3.898796218	-0.150202822	0.008228146	0.038899344
STX18	4.572735923	4.422571023	-0.1501649	0.039908898	0.111330414
WDR49	0.939012497	0.789065298	-0.1499472	0.007243484	0.035850788
NCF1B	1.334137494	1.18428739	-0.149850104	0.033253583	0.098269782
RP4-533D7.5	1.170976029	1.02136924	-0.149606789	0.075130615	0.169323877
ROS1	0.616429482	0.466856898	-0.149572584	0.044435261	0.119604307
TMSB4XP4	5.392755561	5.243288302	-0.149467259	0.197520547	0.323538348
RANBP9	5.758749464	5.60934122	-0.149408244	0.020938842	0.07209018
DDX39B-AS1	0.987785757	0.838378921	-0.149406836	0.015948855	0.060405919
AP000580.1	2.099700068	1.950461751	-0.149238317	0.222447065	0.34974307
GNAQ	5.002136596	4.852929677	-0.149206919	0.016498604	0.061785503
TMEM256	6.123285231	5.974111282	-0.149173949	0.134809258	0.250488155
RNU6ATAC	2.253611352	2.104446733	-0.149164618	0.079579211	0.175956145
LINC01353	0.687825998	0.53866676	-0.149159238	0.004690801	0.027003178
IL18BP	3.309076585	3.159982434	-0.149094151	0.091436832	0.192979944
VTRNA1-1	0.485887626	0.336906709	-0.148980917	0.022947702	0.076448899
RP11-513M16.8	2.1407138	1.99175524	-0.14895856	0.086079653	0.185232297
OR7E28P	0.939549406	0.790603208	-0.148946198	0.084732379	0.183369045
MSRB2	5.485355449	5.336509119	-0.14884633	0.025370078	0.081742764
NUGGC	0.791791317	0.642963543	-0.148827774	0.000610947	0.007102286
RP11-191L17.1	1.849326557	1.70056277	-0.148763787	0.082314529	0.179768066
TRAV30	1.373178193	1.224450544	-0.148727649	0.1554927	0.276033853
RNASE2	2.36092552	2.212241874	-0.148683646	0.158080241	0.279172295
RDH11	4.765223877	4.616621994	-0.148601883	0.062169422	0.149608562
RP11-390F4.3	1.428763841	1.280229952	-0.148533889	0.136808678	0.252921474
RP11-388K12.3	1.709137093	1.560621883	-0.14851521	0.352573374	0.473992135
MT-ND4L	13.04363817	12.89515454	-0.148483625	0.008630239	0.040140329
RP11-24F11.2	1.332106053	1.183924183	-0.14818187	0.022832923	0.076257955
AC068499.10	0.832675995	0.684501247	-0.148174748	0.021446225	0.073218226
RNU1-47P	1.056854948	0.90873676	-0.148118189	0.077145124	0.172289932
BHLHE40-AS1	1.770995252	1.622930117	-0.148065135	0.022918831	0.076387423
LAMA3	3.19309038	3.045206282	-0.147884098	0.494211058	0.594480184
IGLC7	2.018368081	1.87051771	-0.147850371	0.307885436	0.433335565
LINC00152	3.127443393	2.979593787	-0.147849607	0.098022105	0.202193427
RP11-146N23.1	2.396850146	2.249040879	-0.147809267	0.018674736	0.066771914
CLEC4A	2.215561255	2.067783435	-0.14777782	0.125618911	0.239060646
MRPL14	7.358920985	7.211170653	-0.147750332	0.017602504	0.06432612
PCDHB2	2.823018444	2.675727575	-0.147290869	0.346766536	0.468910212
RPS24	9.14723611	8.999953528	-0.147282582	0.085211949	0.183931886
IRF4	0.933652264	0.786372423	-0.14727984	0.063925421	0.152532896
TRAV8-3	0.850722722	0.703443882	-0.14727884	0.213051264	0.340181478
SPX	1.81023641	1.663036264	-0.147200146	0.148484484	0.267542077
RP11-313J2.1	1.616205029	1.469064596	-0.147140434	0.090980218	0.192473297
SH3GL2	0.688237626	0.541124934	-0.147112692	0.004747551	0.027209366
NUDT7	1.934844432	1.787755753	-0.147088679	0.017331824	0.063741993
IRAK1BP1	2.557264726	2.41018374	-0.147080986	0.048091176	0.125916283
RP11-538D16.3	0.712139384	0.56514454	-0.146994844	0.078587317	0.174407233
ZNF528-AS1	2.557394666	2.410464761	-0.146929905	0.104166281	0.210427511
TRIM21	5.005955853	4.859038983	-0.14691687	0.029082649	0.089637884
CD58	3.980149875	3.833479712	-0.146670163	0.081811608	0.17917007
SNORA80B	1.173645377	1.02703441	-0.146610967	0.040754269	0.112894098
IGKV1D-33	0.966380736	0.8197866	-0.146594136	0.285253943	0.412289174
RP5-887A10.1	0.694919283	0.548390131	-0.146529152	0.061342169	0.148396982
RP11-1167A19.2	0.871595372	0.725097635	-0.146497736	0.002743046	0.018876356
RP11-29H23.4	1.263258911	1.116767787	-0.146491123	0.012496057	0.05143702
PLEK	3.696770654	3.550327145	-0.146443509	0.219571136	0.346946526
KHDRBS3	2.692427304	2.546011845	-0.146415459	0.130151139	0.244562858
LAMTOR3	4.911578107	4.76520338	-0.146374727	0.015254558	0.058677533
TRBV21-1	0.368610542	0.222241301	-0.146369241	0.000807457	0.008452073
HSBP1	5.106647398	4.960300417	-0.146346982	0.01266782	0.05187757
FBXO4	3.6564046	3.510086777	-0.146317823	0.018389653	0.066172067
CIITA	3.075453799	2.929422923	-0.146030875	0.330890528	0.454215463
RP11-358M14.2	0.413235709	0.267260132	-0.145975577	1.63E-05	0.000741165
RP11-536O18.1	1.06869114	0.922810556	-0.145880585	0.346598479	0.468877514
APTR	3.079922056	2.93407312	-0.145848936	0.044947489	0.120525677
IGHV3-62	0.533382189	0.387562191	-0.145819998	0.278434789	0.406038862
MEA1	7.906874561	7.761081116	-0.145793445	0.015990675	0.06050916
AP001462.6	2.301235469	2.155496209	-0.145739259	0.018674736	0.066771914
STK17B	4.17800163	4.032434266	-0.145567363	0.036537333	0.104877666
WT1-AS	4.133152233	3.987587651	-0.145564583	0.189041342	0.314372204
A2M	6.732975978	6.587517952	-0.145458026	0.098022105	0.202193427
ZCCHC7	4.240983427	4.095540319	-0.145443108	0.007559289	0.036854046
CTD-2095E4.5	1.667073337	1.521798593	-0.145274744	0.044744219	0.120167379
SCARNA1	1.006727758	0.861470174	-0.145257584	0.181429151	0.306025325
CXCL3	1.874962135	1.729803793	-0.145158342	0.182703775	0.307476573
AC007009.1	2.095155983	1.950059554	-0.145096429	0.369183241	0.488502556
RP11-216M21.1	1.39047914	1.245433745	-0.145045395	0.809011161	0.84568741
RNA5SP429	0.926747271	0.781723958	-0.145023313	0.405263854	0.520101025
SPI1	5.330399443	5.185405692	-0.144993751	0.272998109	0.400692958
NNMT	5.489578152	5.344598493	-0.144979659	0.792206606	0.83191621
MT-CO3	14.52803504	14.38327033	-0.144764711	0.029082649	0.089637884
SNX20	1.508479307	1.363737212	-0.144742095	0.116702019	0.227387911
NAT1	2.421166824	2.276425119	-0.144741705	0.126326236	0.239939678
RNF5	8.268409605	8.123717355	-0.14469225	0.026129131	0.083338667
RP11-400K9.4	1.669693877	1.525049762	-0.144644116	0.127274156	0.241115553
RP11-91H12.3	0.557102659	0.412596063	-0.144506596	0.174488068	0.298062611
ACOT2	4.508668028	4.364351263	-0.144316765	0.032939549	0.097627017
C7orf73	6.145916393	6.00163945	-0.144276943	0.025684	0.082367179
HADH	5.777798201	5.633524919	-0.144273282	0.038906796	0.109556099
MRPL15	7.449997963	7.305796252	-0.14420171	0.061372499	0.148396982
AP1S2	4.048734925	3.904546072	-0.144188853	0.014510073	0.056759195
RP11-360O19.4	0.760386324	0.616267306	-0.144119018	0.03051537	0.092658059
TRBV12-3	0.690850588	0.546738984	-0.144111603	0.011678679	0.048989653
AC006033.22	1.942353839	1.798296932	-0.144056907	0.264339453	0.391956423
CD80	0.80889603	0.664963946	-0.143932084	0.00467877	0.026944548
ARAP2	2.045755069	1.901899842	-0.143855227	0.026451151	0.084089775
TRAPPC2B	3.216211903	3.072376402	-0.143835502	0.189362422	0.314727707
RNA5SP145	0.463819608	0.319993735	-0.143825873	0.048870194	0.127251667
P2RY13	1.807527396	1.663835642	-0.143691754	0.152677658	0.272912821
RP11-65N13.6	2.636203803	2.492538264	-0.14366554	0.107663338	0.215135966
RP11-74E22.3	2.463759508	2.320202317	-0.143557191	0.099383563	0.203997473
RP11-77H9.6	0.637561334	0.494142507	-0.143418826	0.001002895	0.009717512
TNFRSF10A	2.830006549	2.686663691	-0.143342858	0.079334272	0.175586644
RAP2B	4.857764203	4.714556335	-0.143207868	0.062169422	0.149608562
GDF3	0.778507899	0.635365228	-0.143142672	0.148448921	0.267542077
GPR155	2.058105879	1.915024079	-0.1430818	0.098993044	0.203494953
SMU1	4.620427142	4.477390002	-0.14303714	0.01910961	0.067879963
HOXB6	3.289804481	3.146787378	-0.143017103	0.656009685	0.723854034
AC018738.2	8.192314653	8.049298272	-0.143016382	0.147416779	0.266190614
XXbac-BPG308K3.5	0.762734156	0.619857957	-0.142876199	0.009063533	0.041469124
AC113189.5	4.315862145	4.172995133	-0.142867012	0.103963416	0.210191423
HIRIP3	3.569947858	3.427107375	-0.142840483	0.015741905	0.059884575
AC145343.2	1.751795637	1.608975205	-0.142820432	0.061108745	0.147978821
CTD-2553L13.10	3.157938541	3.01521136	-0.142727181	0.127750186	0.241689542
PLA2G2A	1.952290784	1.809599137	-0.142691647	0.14714884	0.26587397
U91328.2	0.486346889	0.343688727	-0.142658162	0.009377653	0.042377385
KYNU	0.768417765	0.625811984	-0.142605781	0.004368215	0.02580978
RP11-703H8.9	0.602178849	0.459586213	-0.142592636	0.094889546	0.197762408
RP11-430C7.5	1.766593295	1.624003154	-0.142590141	0.177135865	0.301088079
RP11-110G21.2	1.796812295	1.654235928	-0.142576368	0.135057946	0.250775484
FRG1	5.040839378	4.898347847	-0.14249153	0.016200617	0.061043692
RP11-120J1.1	0.564321357	0.421878829	-0.142442528	0.003376094	0.021719861
P2RY14	0.662815344	0.52054953	-0.142265814	0.001638473	0.013449875
TRBV7-3	0.790995673	0.648850736	-0.142144937	0.074462864	0.168219656
RP11-435O5.2	2.212252468	2.070174406	-0.142078062	0.03544105	0.102756623
TMEM219	6.968567622	6.826492745	-0.142074877	0.002795469	0.019112143
RP11-187C18.4	1.400677039	1.258712363	-0.141964676	0.123037268	0.235689167
DDX60L	2.210741004	2.068846703	-0.141894301	0.093280989	0.195605305
RP11-736K20.6	2.052585371	1.910699108	-0.141886262	0.069587303	0.160911036
IL6R	3.953910553	3.812043911	-0.141866642	0.234970487	0.362815708
RP13-188A5.1	1.975179424	1.833331134	-0.141848291	0.010592637	0.046013335
CD200	4.934920549	4.793072438	-0.141848111	0.304145789	0.430083488
CWC15	5.825261524	5.683456673	-0.141804851	0.012977043	0.052644077
NDUFA5	4.504339272	4.36255763	-0.141781642	0.004188448	0.025091336
D4S234E	4.786292285	4.644570539	-0.141721746	0.419933669	0.532773358
RP11-747H7.3	1.4629905	1.321431647	-0.141558853	0.098993044	0.203494953
RPS15A	7.594750207	7.453417168	-0.141333039	0.095533243	0.198652252
MFI2-AS1	4.131572636	3.990335284	-0.141237353	0.150908403	0.270653291
SLCO1B3	0.383573995	0.24243071	-0.141143284	0.014112539	0.055664438
RP11-542K23.7	0.629572106	0.488446038	-0.141126067	0.146348981	0.264860293
MT-TY	6.879733444	6.738657553	-0.141075891	0.22425816	0.351549536
LARP7	4.753294269	4.612252667	-0.141041603	0.03560786	0.103077233
ELP3	3.991387928	3.85040957	-0.140978358	0.033729437	0.099312255
C11orf71	3.803407221	3.662482722	-0.140924498	0.136056245	0.251927377
SERPINB9P1	2.22987155	2.089216962	-0.140654588	0.164347877	0.286497665
LINC00493	6.593329136	6.452816334	-0.140512802	0.066283475	0.156227446
RP11-181C3.1	1.165040269	1.024533619	-0.140506649	0.006743408	0.034159613
IL2RA	1.514417302	1.374042264	-0.140375038	0.151179578	0.270966575
MRPL36	5.856889236	5.71654295	-0.140346287	0.075968834	0.170454644
CD1A	0.962726406	0.822408969	-0.140317437	0.03266106	0.097027133
NDUFA1	8.698260221	8.55800924	-0.140250981	0.067703692	0.158063305
LLNLR-470E3.1	1.226556292	1.086324849	-0.140231444	0.016150389	0.060931721
TRAV4	0.768048495	0.627826393	-0.140222103	0.065144026	0.154535173
MT-ND4	14.45590052	14.31575707	-0.140143449	0.001917256	0.014852914
APOBEC3H	1.340394693	1.200264364	-0.140130329	0.026776559	0.084848477
SLAIN1	4.251206413	4.111153663	-0.14005275	0.089442228	0.190234992
SGCB	4.356171522	4.216132293	-0.140039228	0.059160373	0.144716128
RP11-588K22.2	2.141377647	2.001419665	-0.139957982	0.263932027	0.391559249
RP11-158I9.8	1.933213588	1.793295265	-0.139918324	0.073483638	0.166687943
SLIRP	5.610626254	5.470807428	-0.139818826	0.016455742	0.061680116
RP11-560J1.2	1.703707259	1.563947313	-0.139759946	0.037226229	0.106251975
RP11-583F2.6	1.873309612	1.733552068	-0.139757544	0.221639429	0.349259445
DENND4C	3.3801999	3.240705562	-0.139494338	0.084866854	0.183484064
TRPC7-AS2	0.338295258	0.198849379	-0.139445879	0.000172613	0.00317016
TRAV5	0.540996078	0.401550924	-0.139445154	0.012454794	0.051356546
TRAV36DV7	0.470518992	0.331099686	-0.139419306	0.001303424	0.011600211
DMC1	0.958933211	0.819540622	-0.13939259	0.005076261	0.028412125
CXCL6	1.475884733	1.336602805	-0.139281928	0.166234193	0.288640569
SCARNA8	1.061794612	0.922517038	-0.139277574	0.038220783	0.10822703
CXCL14	4.062628711	3.92336023	-0.139268481	0.501460832	0.60051634
MGST2	5.494969287	5.355758211	-0.139211076	0.02625753	0.083673769
RP11-16E12.2	1.089898927	0.950733978	-0.139164949	0.234595061	0.362522458
NMRK1	3.316979782	3.177829003	-0.139150779	0.036027817	0.103964569
RN7SL250P	1.029224296	0.890263488	-0.138960808	0.05835783	0.143545383
KCTD9	3.455109701	3.31622269	-0.138887012	0.059160373	0.144716128
RPL36AL	8.804940478	8.66609839	-0.138842087	0.021690388	0.073725703
PSME2P2	2.720401621	2.581614334	-0.138787287	0.080153183	0.176865247
THEMIS	0.590397821	0.451794602	-0.138603219	0.001734325	0.013944015
RP11-483H20.4	2.450858748	2.312313583	-0.138545165	0.164058982	0.286130103
METTL9	5.447378074	5.308834413	-0.138543661	0.015577956	0.059476886
TOX	2.592260653	2.453717529	-0.138543124	0.225349863	0.352808342
BTN2A2	2.506817683	2.368290992	-0.138526691	0.059160373	0.144716128
ZHX1	4.269665891	4.131217428	-0.138448463	0.071964438	0.164411666
NSMCE2	4.604276038	4.465843824	-0.138432214	0.121668872	0.233941787
RP11-1250I15.3	0.997318047	0.858891666	-0.138426381	0.053268759	0.134885665
ABI3	3.443360472	3.30504184	-0.138318631	0.133818043	0.249325575
MDP1	2.237414657	2.099232859	-0.138181798	0.031633071	0.094905684
KRCC1	5.872184454	5.734013463	-0.13817099	0.158080241	0.279172295
TOMM20P2	0.742038545	0.603884876	-0.138153669	0.005892195	0.031314024
NME3	5.875533573	5.737386719	-0.138146853	0.410117688	0.524151457
HIGD2A	9.096023897	8.957931541	-0.138092356	0.053386572	0.135031749
RNU6-36P	1.353918187	1.215901835	-0.138016352	0.065233621	0.154649799
COX5B	9.182581848	9.044576738	-0.13800511	0.050287998	0.129512092
RP11-1094M14.11	4.095348694	3.957433832	-0.137914861	0.024997759	0.080987991
TRBV12-4	0.618274243	0.480431374	-0.137842869	0.003025282	0.020143364
AL109761.5	0.559061476	0.421252237	-0.137809239	0.00628681	0.032666592
FKSG52	0.684546298	0.546911033	-0.137635265	0.207098142	0.334040283
RP1-140A9.1	1.577759608	1.44015102	-0.137608588	0.094401732	0.197053789
SMARCD3	5.358416368	5.220821033	-0.137595335	0.204229987	0.330961131
AC004000.1	1.644485171	1.506895765	-0.137589406	0.266185567	0.393727504
RNU6-37P	2.642060629	2.504545433	-0.137515197	0.233471757	0.361433898
MT-ND3	13.56022794	13.42282594	-0.137401996	0.035691516	0.103278626
RP4-758J18.7	3.390958971	3.253566109	-0.137392862	0.10559516	0.212436109
RP13-516M14.4	0.725614907	0.588261001	-0.137353906	0.002786763	0.019083762
RP11-130C6.1	0.401416605	0.264236081	-0.137180524	0.000108815	0.002398915
RP11-532F12.5	5.007813558	4.870643385	-0.137170173	0.177748206	0.301663863
HIST1H2BG	3.842846883	3.705745773	-0.137101111	0.272165224	0.399970239
FARS2	4.298515876	4.161489084	-0.137026791	0.026776594	0.084848477
RP11-589M4.3	0.494322386	0.357406897	-0.136915489	0.023594615	0.077869928
OVAAL	0.894436883	0.757644194	-0.136792689	0.028175395	0.087820128
ZNF485	2.639302763	2.502720357	-0.136582405	0.024448155	0.079735836
RP11-329N15.3	0.859170926	0.722633708	-0.136537219	0.019330341	0.068481568
AP000998.2	0.934639455	0.798176528	-0.136462926	0.132154978	0.247076582
STK19B	1.274026377	1.137614572	-0.136411805	0.343686613	0.466379585
RPL37P3	0.748317013	0.611945159	-0.136371854	0.048989055	0.127481944
RP11-689K5.3	1.779756606	1.643411806	-0.136344801	0.199510593	0.32578837
FCGR1A	2.497389627	2.361045393	-0.136344234	0.096675588	0.200331708
SPIN2B	2.543154108	2.406866438	-0.13628767	0.009279223	0.042077862
RBBP8	4.794333766	4.658120184	-0.136213582	0.095533243	0.198652252
ARHGAP15	1.036074842	0.900130018	-0.135944824	0.007865107	0.037835588
FAM83B	0.943470951	0.807530112	-0.135940838	0.03167288	0.095015402
RP3-406P24.5	1.401874643	1.266002748	-0.135871895	0.021744958	0.073834175
TIPARP-AS1	2.423299178	2.287482012	-0.135817166	0.115595709	0.225951294
IGKV1-13	0.774645003	0.638843632	-0.135801371	0.127711005	0.241677772
NCEH1	4.198170957	4.06256794	-0.135603018	0.134312943	0.249972454
STAT4	0.941686285	0.806091901	-0.135594384	0.003334745	0.021548372
MS4A4A	3.157672588	3.022105463	-0.135567125	0.171695349	0.294950913
CTD-2587H19.2	1.127319528	0.991782645	-0.135536882	0.246408462	0.374261679
RP13-476E20.1	1.866081472	1.730604985	-0.135476487	0.145298989	0.263518386
TMEM176B	5.782452906	5.646977963	-0.135474943	0.308651532	0.434122161
CTD-3064H18.4	0.705622452	0.570182397	-0.135440055	0.050893893	0.130710849
IGLL3P	0.426545677	0.291142459	-0.135403218	0.140671013	0.2578031
RP11-46J23.1	1.282985289	1.147582501	-0.135402788	0.036366774	0.104610245
RP11-634H22.1	2.253088492	2.117804444	-0.135284048	0.040001074	0.111513308
CTD-2005H7.1	0.861938106	0.72676005	-0.135178056	0.157006431	0.277811211
RP11-246E12.2	0.714461536	0.579301171	-0.135160364	0.017647911	0.064452139
TMEM176A	4.84035099	4.705242118	-0.135108872	0.2970279	0.423582841
PSMA6	3.33123661	3.196260339	-0.134976271	0.031332205	0.094321416
SDHD	6.96924146	6.834419582	-0.134821878	0.079824798	0.176326355
MRFAP1L1	6.143420036	6.008675604	-0.134744431	0.033729437	0.099312255
HBB	4.791050861	4.656334267	-0.134716594	0.509989556	0.607233942
MT1A	3.127169658	2.992501557	-0.134668101	0.576941172	0.660848418
ALOX12P2	2.199518922	2.064923039	-0.134595883	0.298796842	0.425133956
MTND2P28	8.877852518	8.74326367	-0.134588849	0.075968834	0.170454644
FGR	2.423573533	2.2890031	-0.134570433	0.345790767	0.46815192
OR2A1-AS1	1.488727555	1.354167247	-0.134560309	0.067703692	0.158063305
pk	3.323595843	3.189116421	-0.134479422	0.160338099	0.28176851
GCNT3	1.096244812	0.961784276	-0.134460535	0.200184705	0.326552692
RNU6-1327P	0.860705964	0.726286561	-0.134419403	0.248335035	0.376147519
SDS	3.157183865	3.022777753	-0.134406112	0.187441958	0.312776506
C5orf56	1.886991114	1.752777626	-0.134213488	0.017421642	0.063960041
RP11-452D2.2	0.429518237	0.295367925	-0.134150312	0.027077447	0.085533819
BNIP3P16	0.943912568	0.809875015	-0.134037552	0.163827047	0.285980674
CH17-189H20.1	3.339006433	3.20508724	-0.133919193	0.087659498	0.187517547
IGHV3OR16-13	0.712429596	0.5785864	-0.133843196	0.329248084	0.452756637
TMEM128	5.283007494	5.149206586	-0.133800908	0.022297255	0.075118135
AC078899.4	0.49110556	0.357310418	-0.133795142	0.156740611	0.277569136
CSAG2	0.642581717	0.508806622	-0.133775096	0.04621938	0.122635645
OAS1	5.289559163	5.1558843	-0.133674862	0.263524925	0.391133346
RAP2CP1	0.892674362	0.75910146	-0.133572902	0.126113101	0.239721145
NCR3	0.856620998	0.723063698	-0.133557301	0.032510271	0.096755579
RNU1-106P	2.266350747	2.132827515	-0.133523232	0.12258825	0.235172237
TRAV26-1	0.615619383	0.482267	-0.133352383	0.027940323	0.087364474
VLDLR	2.8284499	2.695243363	-0.133206537	0.145298989	0.263518386
KLK8	6.053291005	5.920086326	-0.133204678	0.487017728	0.588555005
CDH12	1.019827362	0.886730126	-0.133097236	0.148204084	0.26724072
ATRAID	7.895622447	7.762788784	-0.132833662	0.056027795	0.139649659
EPHX2	3.438229489	3.3054637	-0.13276579	0.072266202	0.164805825
NR3C2	1.750616379	1.617894883	-0.132721496	0.146090413	0.264577451
SMIM19	4.620002977	4.487382608	-0.132620369	0.043540816	0.118168977
UXT	7.697417314	7.564840038	-0.132577276	0.093280989	0.195605305
FTLP14	2.47528978	2.342797875	-0.132491905	0.387750571	0.504826324
FOXP3	2.162352016	2.029909564	-0.132442451	0.149289131	0.268678298
ERH	7.821276884	7.688840407	-0.132436477	0.041882878	0.115074924
BTNL9	3.084833453	2.952503804	-0.132329648	0.428773792	0.540667898
GS1-166A23.1	0.740534759	0.608212252	-0.132322507	0.104975759	0.211664915
HIST1H2BB	0.738872465	0.606621848	-0.132250617	0.007711884	0.037331172
CCR2	1.01771174	0.885576991	-0.132134749	0.252301706	0.380326312
RNU5D-1	1.27545726	1.143366551	-0.132090708	0.365380894	0.48509689
CXorf21	1.620811993	1.488821004	-0.131990989	0.048307167	0.126267642
ZNF702P	2.349457637	2.217510299	-0.131947337	0.122358791	0.234883391
CD5	1.556385889	1.424673404	-0.131712484	0.19292087	0.318422572
UBE2Q2	5.172943412	5.041253908	-0.131689504	0.043640044	0.11829598
OCIAD2	5.887556615	5.755895265	-0.13166135	0.060323111	0.146645407
ESCO2	1.882068268	1.750454	-0.131614268	0.059032336	0.144549875
C14orf2	6.331742064	6.20036529	-0.131376775	0.082988985	0.180810202
PCDHB16	1.653381042	1.522056721	-0.131324321	0.135806137	0.251623121
RP11-315O6.1	2.015910283	1.884610058	-0.131300225	0.045871866	0.122051959
CCDC58	5.524603455	5.393336278	-0.131267176	0.02845617	0.088366276
FLOT1	7.773315161	7.642071744	-0.131243417	0.015375133	0.059009768
TRAV16	0.587024954	0.455916694	-0.131108261	0.036838091	0.105462295
AC005076.5	2.293955359	2.162880082	-0.131075277	0.060584053	0.147060356
LYPD1	6.542262125	6.411230785	-0.131031341	0.249157182	0.376942288
RP11-656D10.3	2.055322964	1.924347103	-0.13097586	0.127511998	0.241394624
AC010226.4	1.334412107	1.203451922	-0.130960185	0.02750476	0.086427534
TRBV16	0.354031709	0.223084648	-0.130947062	0.034643073	0.101193241
ZNF560	1.180028038	1.049107788	-0.13092025	0.250223717	0.378243654
LRRC26	1.7401509	1.609278429	-0.130872471	0.413918173	0.527377741
ALOX5	4.014712228	3.883843821	-0.130868407	0.431558368	0.542848863
TRBV18	0.776460505	0.645644717	-0.130815789	0.06331956	0.151691799
FAM129A	2.620483521	2.489670937	-0.130812584	0.289588142	0.416456004
ZNF486	2.951306102	2.820499267	-0.130806835	0.445069405	0.553928781
TRBV5-1	0.8896697	0.758880607	-0.130789092	0.049051873	0.127603294
RP11-146N23.4	0.524385847	0.393608377	-0.13077747	0.003096187	0.02044961
SIDT1	0.888513822	0.757897009	-0.130616813	0.113625145	0.223216712
TRAV12-1	0.749427139	0.618862382	-0.130564757	0.106059583	0.213005174
MT-CYB	13.61446422	13.48396907	-0.130495148	0.025873961	0.082793287
HAUS6	3.228827282	3.098339093	-0.130488189	0.09918815	0.203710415
TMEM156	0.730293	0.599836588	-0.130456411	0.00241968	0.01741596
RHOH	0.826926701	0.696475321	-0.130451379	0.0285252	0.088486951
RP11-408A13.4	1.295342459	1.16497414	-0.130368319	0.029506866	0.090526818
MAGI2	1.659476396	1.529134404	-0.130341992	0.169022443	0.291956905
C1R	6.40334837	6.2731593	-0.130189071	0.311831682	0.437232203
LYRM1	4.937039	4.806894262	-0.130144738	0.06973396	0.161097752
CDKAL1	3.800364858	3.670251704	-0.130113153	0.040371588	0.112170624
GPR141	1.315326732	1.185249021	-0.130077711	0.122013238	0.234480951
RP11-182N22.8	0.864043084	0.734015597	-0.130027487	0.07341716	0.166614462
SLAMF1	0.716862118	0.586897307	-0.129964811	0.036794343	0.105368026
SNAPC3	3.913088479	3.783239433	-0.129849046	0.058142503	0.143111749
URB1-AS1	4.627286449	4.497464363	-0.129822086	0.103760864	0.209897657
AC090616.2	1.094511336	0.964999017	-0.129512319	0.002993391	0.020012804
AL137229.1	0.923713472	0.794243422	-0.129470051	0.110912444	0.219521996
MIR3936	2.781124531	2.65171243	-0.129412101	0.182390584	0.307108928
FAM105A	2.985688581	2.856281139	-0.129407442	0.139595197	0.256408261
RP11-108B14.4	1.2235346	1.094144845	-0.129389755	0.041026761	0.113371174
RNU6-437P	1.179627757	1.050407116	-0.129220642	0.356677055	0.47735971
RP11-109M17.2	3.215476137	3.086277507	-0.12919863	0.584124219	0.666447401
RP11-1152H14.1	1.214274662	1.085124925	-0.129149737	0.030958431	0.093449048
GSKIP	3.978629919	3.849494601	-0.129135318	0.105800549	0.212727796
PSTPIP2	2.837279269	2.708169624	-0.129109645	0.207990114	0.334816139
CD300LF	1.558776745	1.429702166	-0.129074579	0.135057946	0.250775484
ENHO	3.367156887	3.238165509	-0.128991379	0.313658574	0.438933441
ARPC5	5.999480464	5.870578122	-0.128902342	0.016370311	0.061446278
SYCE3	1.977284125	1.848392245	-0.12889188	0.057890321	0.1427024
RNU1-19P	0.843459424	0.714606173	-0.128853251	0.345962337	0.468319349
NNT-AS1	2.892886514	2.764084391	-0.128802123	0.027171684	0.085637815
NDUFB4	7.862368219	7.733671105	-0.128697114	0.016541564	0.061898964
PTGR2	2.579242501	2.45061643	-0.128626071	0.032242242	0.096211716
RP1-118J21.5	0.607816069	0.479198957	-0.128617112	0.078421869	0.174204935
SLC40A1	6.497906438	6.369306234	-0.128600204	0.320572022	0.445125096
TRBV6-6	0.856085056	0.727579124	-0.128505933	0.116112822	0.226646418
CD68	2.080125737	1.951702891	-0.128422846	0.088725663	0.189163605
RP11-522I20.3	2.57008166	2.441671527	-0.128410132	0.025059482	0.081098379
TRBV30	0.546614599	0.418206579	-0.12840802	0.076416854	0.171121687
RNF182	2.418381589	2.290062291	-0.128319298	0.278877098	0.406453254
BAZ1A	4.074529477	3.946328107	-0.12820137	0.068712664	0.159631085
CXCR4	7.048131096	6.919945526	-0.12818557	0.216721993	0.343778045
TRBV7-1	0.456783306	0.328610416	-0.12817289	0.112837756	0.2222206
CLLU1OS	0.336046673	0.207884221	-0.128162453	0.125706547	0.239180865
SMIM4	3.940470582	3.812341557	-0.128129025	0.155569028	0.276033853
RP11-21L19.1	2.324751187	2.19669794	-0.128053247	0.291759867	0.418414508
MIR132	0.774871542	0.646944569	-0.127926973	0.030946953	0.093449048
SEPP1	5.467224216	5.33941197	-0.127812246	0.286561502	0.413644808
LOH12CR2	2.439355319	2.311871979	-0.12748334	0.045665077	0.121671212
RP11-707M3.3	1.745486643	1.618024721	-0.127461922	0.117146865	0.227982055
TMEM35	1.886969353	1.759561375	-0.127407979	0.303921627	0.430047343
RNU6-877P	1.074962314	0.947821313	-0.127141	0.153727657	0.27412647
HMGN4	6.573381622	6.446286684	-0.127094938	0.160338099	0.28176851
SUB1	6.05485294	5.927774455	-0.127078485	0.032012635	0.09575062
FDFT1	5.981426153	5.854369814	-0.127056339	0.094026958	0.196509239
ZNF571-AS1	1.616772158	1.489724221	-0.127047937	0.146354953	0.264860293
CD37	3.668019885	3.54099025	-0.127029635	0.21992916	0.34734383
ORM1	0.940620401	0.813608628	-0.127011773	0.221313622	0.348905921
LINC01144	2.528127088	2.401149905	-0.126977183	0.182391082	0.307108928
DCTN3	5.508929949	5.382131302	-0.126798646	0.087659498	0.187517547
SNRPD1	5.050687725	4.923955934	-0.126731791	0.028249944	0.087921355
BPGM	4.600285923	4.473663565	-0.126622359	0.064749678	0.153811295
DKFZp779M0652	0.791839334	0.665554821	-0.126284513	0.084310701	0.182874786
TOMM20L	1.213321199	1.087118998	-0.126202201	0.013945143	0.055219528
SST	6.284750653	6.158577552	-0.126173101	0.765896478	0.811024034
KRT23	4.847386553	4.721237403	-0.12614915	0.744174382	0.793753532
RNA5SP242	0.649042598	0.522900117	-0.12614248	0.053844173	0.135898294
ZNRD1	3.759440348	3.633306685	-0.126133663	0.082988985	0.180810202
HPSE	3.017299695	2.891178279	-0.126121416	0.275087941	0.40271172
PRR34-AS1	2.743869857	2.617948424	-0.125921433	0.141649028	0.25898055
CCR4	0.714838924	0.588943496	-0.125895428	0.005520029	0.029921801
HSD17B8	5.257424189	5.131534375	-0.125889814	0.127511998	0.241394624
TMEM223	5.420165951	5.29429166	-0.125874291	0.059933444	0.146000658
ZNF561-AS1	2.395714088	2.269955464	-0.125758623	0.011778927	0.049304399
SEC11C	4.057138701	3.931394228	-0.125744473	0.122820433	0.23539981
PSMG2	5.796984925	5.671305416	-0.125679509	0.01229875	0.050920715
NAMPT	4.502268436	4.376607277	-0.12566116	0.083497761	0.18149949
SAA2	1.520558567	1.394990722	-0.125567845	0.166379525	0.288754501
TRAV8-6	0.645054019	0.519521691	-0.125532328	0.051916175	0.132489464
PET100	4.755779083	4.630277412	-0.125501671	0.096867037	0.200600875
LYG2	1.558259759	1.432776328	-0.125483431	0.109763462	0.218010588
TRBJ2-2P	1.410994368	1.285528555	-0.125465813	0.375707202	0.494298324
BATF	2.569948941	2.444550165	-0.125398777	0.279300297	0.40686787
PRRG4	3.781452557	3.6562696	-0.125182956	0.232724938	0.360696599
RP11-62H7.3	0.808716145	0.683565489	-0.125150656	0.010753315	0.046477268
RP11-154P18.2	0.746320011	0.621197794	-0.125122216	0.005938396	0.031490357
SCARNA21	1.13066311	1.005638832	-0.125024278	0.004447377	0.026093532
MRPL22	4.171005481	4.046032291	-0.12497319	0.037574803	0.106996988
NDUFAF2	4.892834205	4.767930892	-0.124903313	0.078360574	0.17410163
MAP3K13	4.308721001	4.183972747	-0.124748254	0.080153183	0.176865247
NOP10	8.402526006	8.277881445	-0.124644561	0.06203601	0.149422368
RPS20	10.39715358	10.27255854	-0.124595042	0.258272013	0.386012951
RP11-816J6.3	0.954710361	0.830332611	-0.12437775	0.012166752	0.05046039
RP11-347C12.3	0.938616011	0.81427021	-0.124345801	0.02625753	0.083673769
SERPINA1	5.16119158	5.036887025	-0.124304555	0.32711375	0.451005796
MRPL57	6.352885322	6.228647229	-0.124238093	0.052684559	0.133937603
POSTN	3.923576545	3.799380663	-0.124195882	0.58739585	0.668827217
CTC-523E23.11	2.110189716	1.985995843	-0.124193874	0.241799039	0.36958496
CTA-384D8.34	0.740292215	0.616103044	-0.124189171	0.025509112	0.082055523
C1orf54	3.525917315	3.401776954	-0.124140361	0.053858908	0.135898294
TRBV10-1	0.568183272	0.444144875	-0.124038397	0.222461872	0.34974307
SIAH1	3.167710967	3.043675255	-0.124035712	0.002186219	0.01620465
FAM189A2	1.9733368	1.849301894	-0.124034905	0.276347069	0.404010544
PARP8	3.304239462	3.180204675	-0.124034787	0.094026958	0.196509239
CTD-2249K22.1	1.029625247	0.905624476	-0.12400077	0.026971602	0.085260609
B3GALT4	3.640008236	3.51602941	-0.123978826	0.08836912	0.188622829
RP11-167H9.4	0.819653965	0.695747254	-0.123906711	0.176886186	0.300827544
RP11-411K7.1	0.805778066	0.681896122	-0.123881944	0.214937101	0.341899434
RP11-386B13.4	0.669570397	0.545729991	-0.123840407	0.420871916	0.533640554
C17orf97	3.854609389	3.730776599	-0.12383279	0.127274156	0.241115553
RBPMS	3.71873746	3.594922058	-0.123815403	0.250333152	0.378370078
RSBN1L	4.045402345	3.921637976	-0.12376437	0.069440898	0.160648488
SNRPC	7.910035823	7.786278147	-0.123757676	0.06433649	0.153102576
RP11-162A12.2	2.164146755	2.040403755	-0.123743	0.038816765	0.10939711
TRBV19	1.05827055	0.934563238	-0.123707312	0.123129789	0.235807816
RP4-755D9.1	1.331266331	1.207566523	-0.123699809	0.09918815	0.203710415
CCR7	1.445403873	1.321761575	-0.123642298	0.129909479	0.244309118
SNRNP48	3.366215739	3.242593931	-0.123621809	0.04403887	0.119047416
SNORD9	1.583848731	1.460304127	-0.123544604	0.132156066	0.247076582
TNFSF14	1.60697086	1.483738451	-0.12323241	0.145298989	0.263518386
ATPAF1	5.5867253	5.463585759	-0.123139541	0.086778943	0.186217911
RP11-778D9.13	1.110955066	0.987917477	-0.123037589	0.039405131	0.1104398
RGS18	1.13999162	1.017075059	-0.122916561	0.057890321	0.1427024
FKBP3	5.589171205	5.466314125	-0.122857081	0.119165167	0.230670165
CPNE5	1.993827712	1.871008945	-0.122818766	0.187123284	0.312475855
RP11-1149O23.3	1.847693358	1.724953006	-0.122740352	0.103356701	0.209311058
FAHD1	4.58462175	4.461932071	-0.122689679	0.094966137	0.197837688
RDH5	1.892581987	1.769913935	-0.122668052	0.141133406	0.258279329
PGAM1P4	1.621969328	1.499312739	-0.122656589	0.446204661	0.554896128
RP11-407N17.5	1.219732452	1.097105976	-0.122626477	0.015783129	0.059979162
TMEM42	3.899621187	3.777000142	-0.122621045	0.040001074	0.111513308
TWIST1	3.097581359	2.975002105	-0.122579254	0.389848279	0.506725018
TRBV24-1	0.584961387	0.462528401	-0.122432986	0.222156503	0.349634738
RP11-146F11.1	2.969239199	2.846828124	-0.122411076	0.086603692	0.186032392
MND1	3.336680025	3.21439799	-0.122282035	0.091436832	0.192979944
RP11-35G9.3	2.241884953	2.119706281	-0.122178673	0.009726767	0.043581742
FAM83E	2.505282761	2.38312231	-0.122160452	0.289588142	0.416456004
RP11-152N13.5	3.083916599	2.961774226	-0.122142374	0.167257927	0.289710919
CTD-2527I21.7	0.782753274	0.660656643	-0.122096631	0.010604135	0.046046045
PDZD11	6.797870926	6.675858087	-0.122012839	0.029864435	0.09130865
CTSL	6.691524899	6.569720463	-0.121804436	0.113407837	0.223013869
RNU6ATAC14P	0.711779944	0.590027951	-0.121751993	0.203964487	0.330731889
TP53TG1	4.720283578	4.598536362	-0.121747216	0.154187055	0.274645106
B4GALT1	6.859447201	6.737714966	-0.121732235	0.203213134	0.329860049
RP11-542K23.9	0.860203393	0.738474108	-0.121729285	0.056113995	0.139831639
RP11-283G6.6	1.407204682	1.285477827	-0.121726855	0.323822105	0.448039824
NME8	0.676798539	0.555294976	-0.121503563	0.028521911	0.088486951
CLIC2	2.45756531	2.336113358	-0.121451952	0.075341195	0.169550929
SNORA12	2.027901567	1.906491979	-0.121409587	0.012465312	0.051356594
HMGB2	6.553131809	6.431834842	-0.121296967	0.152814431	0.272912821
RNU5F-1	2.12891621	2.007626596	-0.121289613	0.226032998	0.353604287
IFT74-AS1	0.419350685	0.298074592	-0.121276093	0.000213033	0.003601606
RPL22L1	5.542260018	5.420995022	-0.121264996	0.083497761	0.18149949
SRD5A3	5.010875503	4.889651833	-0.12122367	0.271334081	0.399088742
TRAV6	0.503733274	0.382597137	-0.121136138	0.025534	0.08211579
USP53	3.65402134	3.532931416	-0.121089924	0.148484484	0.267542077
RP11-727F15.12	2.692884319	2.57179629	-0.121088029	0.067560553	0.157909067
IGLV2-18	1.421316691	1.300228712	-0.12108798	0.273637119	0.401369109
ZP3	3.840635267	3.719549257	-0.12108601	0.258272013	0.386012951
OSMR-AS1	0.967808278	0.846722508	-0.121085771	0.031860334	0.095431359
NUB1	5.442992286	5.321980148	-0.121012139	0.092355214	0.194484378
RP11-343H5.6	1.560982229	1.439998837	-0.120983392	0.152404439	0.272562329
CD70	1.065861777	0.94492787	-0.120933906	0.031783886	0.095301304
TTC32	3.539774727	3.418870137	-0.120904589	0.143204577	0.260838026
PARP9	4.885545682	4.764691394	-0.120854288	0.250333152	0.378370078
CTA-38K21.5	1.083370527	0.96254654	-0.120823987	0.106001054	0.212941815
RP1-287H17.1	0.41691304	0.296109718	-0.120803321	0.051997259	0.132627151
IL1A	0.84169615	0.720928757	-0.120767393	0.108919479	0.216789542
RP11-91G21.1	1.292569957	1.171905175	-0.120664782	0.033174735	0.098116156
AAMDC	4.444556554	4.323976134	-0.12058042	0.162047426	0.283786183
CARHSP1	5.629705232	5.50914099	-0.120564242	0.122358791	0.234883391
RNU11	1.049553063	0.929015045	-0.120538018	0.055332925	0.138615878
RP11-557H15.3	0.438013234	0.317500304	-0.12051293	0.46666227	0.571490788
KAAG1	1.522693875	1.402219969	-0.120473906	0.176220203	0.300077882
RP1-92O14.3	3.623667806	3.503202181	-0.120465626	0.340455356	0.463323848
LINC01220	1.423589102	1.303237206	-0.120351896	0.066565538	0.156653072
RP11-17M16.2	1.534854288	1.414517842	-0.120336446	0.082146611	0.179561789
INTS10	4.061737808	3.94141086	-0.120326947	0.046287812	0.122783895
UBB	8.673057054	8.552871258	-0.120185796	0.320572022	0.445125096
ATP8A1	1.563579473	1.443448319	-0.120131154	0.048415467	0.126483091
KRT12	0.445031922	0.324924104	-0.120107817	0.231810327	0.359792395
RP5-1024C24.1	1.911185916	1.791085037	-0.120100879	0.2957025	0.422292873
SEPSECS-AS1	1.350068111	1.230130535	-0.119937576	0.020416013	0.070998538
RP3-337H4.8	1.631988438	1.512051481	-0.119936958	0.021909383	0.074237777
MAK16	3.490812832	3.370928449	-0.119884383	0.042171511	0.115618847
FOXC1	3.684211138	3.564360382	-0.119850756	0.50571573	0.604180951
RP11-272P10.2	0.594847293	0.475017204	-0.11983009	0.006259888	0.032565187
C1QC	8.234739478	8.115035087	-0.119704391	0.205250536	0.332137834
KLRC1	0.462759149	0.343213991	-0.119545159	0.004720592	0.027132071
NIPSNAP3A	5.030887304	4.911351616	-0.119535688	0.070916381	0.162727073
TMIGD2	0.697143375	0.577609243	-0.119534132	0.155827345	0.276425306
MAT2B	5.543683838	5.424159487	-0.119524351	0.060584053	0.147060356
MT-RNR2	14.44164844	14.32214747	-0.119500966	0.073790604	0.167164471
CLDN16	5.26296278	5.143480722	-0.119482057	0.662217237	0.728702317
LYAR	4.951104399	4.831644615	-0.119459784	0.073944479	0.167448392
PLA2G7	2.690950953	2.571499456	-0.119451497	0.222447065	0.34974307
HIST1H2AG	2.245454169	2.126045637	-0.119408532	0.241416049	0.369211217
OPTN	5.770171711	5.6508049	-0.119366811	0.2425663	0.370390961
RP11-352B15.2	0.476161278	0.356818044	-0.119343235	0.42742883	0.539528645
ENTPD3-AS1	2.120740148	2.001485106	-0.119255042	0.033253583	0.098269782
GSR	5.608977725	5.489779782	-0.119197944	0.034698633	0.101254691
CUTA	8.368113482	8.248959191	-0.11915429	0.038280289	0.108322322
C6orf62	6.763372051	6.644276057	-0.119095994	0.189683904	0.31502995
COX4I1	7.167876125	7.048807187	-0.119068938	0.033332491	0.098423634
EIF1AX	5.880473403	5.761467616	-0.119005786	0.030737832	0.093047848
PEA15	9.087926334	8.968937612	-0.118988723	0.114716611	0.224773745
TMA7	8.083961479	7.96498246	-0.118979019	0.104166281	0.210427511
NCF2	2.960001328	2.841068955	-0.118932373	0.272998109	0.400692958
AC002044.4	1.966494448	1.847606521	-0.118887927	0.218676988	0.346055685
AL591806.1	0.856882408	0.738007699	-0.118874709	0.235294049	0.363185571
AL139099.2	0.830755238	0.711926113	-0.118829125	0.187066259	0.312475855
AL137852.1	0.655626487	0.536870558	-0.118755929	0.252175501	0.380292429
CCDC147-AS1	0.974401308	0.855675142	-0.118726166	0.034251147	0.100478709
MYLIP	5.433545088	5.315029994	-0.118515094	0.110612524	0.219103487
RP11-131L23.2	0.91888924	0.800401658	-0.118487581	0.063842553	0.152467917
SIGLEC10	2.148344886	2.029858049	-0.118486836	0.204229987	0.330961131
SLC1A3	4.297378125	4.178920564	-0.118457561	0.295265974	0.421870177
TBX21	0.662410684	0.543961618	-0.118449066	0.05676363	0.14083642
ZDHHC2	3.647529001	3.529080315	-0.118448687	0.249548742	0.377417862
COX17	5.260146179	5.141759298	-0.118386881	0.065026352	0.154281094
GNGT2	1.487923582	1.369565526	-0.118358056	0.046183529	0.122561137
C3orf38	4.498106183	4.379854969	-0.118251214	0.07819924	0.173927634
RASGEF1B	2.895901915	2.777655211	-0.118246704	0.156960382	0.277763244
CLEC6A	0.32416462	0.206039533	-0.118125087	0.003285098	0.021321515
RNA5SP161	0.424923491	0.306853473	-0.118070018	0.040972525	0.113316752
MEGF11	0.617592252	0.499526515	-0.118065738	0.243335245	0.371082177
NANOS3	2.057780128	1.939734583	-0.118045545	0.209369804	0.336335653
RP11-546K22.3	1.545342565	1.427434738	-0.117907827	0.093467016	0.195799451
RP11-77E14.2	0.461678488	0.343857389	-0.117821099	0.021619922	0.073588523
KMT2E-AS1	3.918545573	3.800802682	-0.117742891	0.227911917	0.35520785
SERPINB6	5.42619139	5.308469984	-0.117721406	0.100562498	0.205726306
RP11-303E16.2	4.369211831	4.251537416	-0.117674415	0.155015115	0.27555111
KB-1507C5.2	2.123357778	2.005761789	-0.11759599	0.107663338	0.215135966
TRIM31	0.747250396	0.629666179	-0.117584217	0.098603368	0.203021974
RP11-137H2.4	1.199457377	1.081909603	-0.117547774	0.130753201	0.245219732
RNU6-2	2.365491101	2.247987531	-0.11750357	0.14503582	0.263301763
BX255923.2	0.514338931	0.396850477	-0.117488455	0.388597556	0.505681987
MIR4645	0.895925354	0.778496987	-0.117428367	0.310778862	0.436247089
C9orf41-AS1	0.575143597	0.457794106	-0.11734949	0.008343288	0.039279099
IL24	1.040094064	0.922746377	-0.117347687	0.213548619	0.340586242
KB-1991G8.1	1.813354569	1.69600946	-0.117345109	0.190003672	0.315314574
RP11-392P7.6	2.149490419	2.032321906	-0.117168513	0.156960382	0.277763244
TMEM71	1.155400219	1.038445578	-0.116954642	0.035524371	0.102906648
NDUFB5	5.936637368	5.819779984	-0.116857384	0.123051763	0.235689167
RP11-284N8.3	0.881655061	0.764978547	-0.116676514	0.020210092	0.070508146
CD27-AS1	4.434329579	4.317680149	-0.11664943	0.104776766	0.211389878
CTD-2588E21.1	1.371334924	1.254730924	-0.116604	0.079008619	0.1750376
CFAP53	2.237571955	2.121074982	-0.116496973	0.158924099	0.280156499
TMEM126A	5.648280435	5.531792866	-0.116487569	0.073483638	0.166687943
RP11-723D22.3	0.949600627	0.833204451	-0.116396175	0.184701724	0.309790219
SNHG5	6.48467042	6.368278469	-0.11639195	0.359610711	0.480234128
FOXD3-AS1	1.167762191	1.051419213	-0.116342978	0.371052672	0.490090167
CYP2F1	0.627830201	0.511487255	-0.116342946	0.711938217	0.767982205
RP11-169E6.1	0.986816082	0.87054016	-0.116275922	0.01935477	0.068494508
IFI27L2	5.010580128	4.894312519	-0.11626761	0.218856342	0.346208754
ECI2	4.388293093	4.272075581	-0.116217512	0.06973396	0.161097752
SIGLEC8	1.040684653	0.924492746	-0.116191907	0.071288678	0.163291509
RP13-401N8.1	3.262909226	3.146760644	-0.116148582	0.348723326	0.470688226
C11orf1	4.15922041	4.043078942	-0.116141468	0.246816838	0.374715972
C11orf73	4.963558346	4.847474207	-0.116084138	0.173796053	0.297348085
RP1-136B1.1	0.846759722	0.730678472	-0.116081251	0.053679128	0.135607995
MT-TV	0.978415549	0.862374928	-0.116040621	0.514715012	0.611024863
ITGAL	2.271766557	2.155810566	-0.115955992	0.343359008	0.465999709
SNORA13	1.435604993	1.319663057	-0.115941936	0.123553521	0.23641863
COX6A2	1.010495158	0.894567314	-0.115927844	0.39753005	0.513478503
TMEM141	6.13918189	6.023254397	-0.115927493	0.094026958	0.196509239
BLVRA	5.343609249	5.227715559	-0.115893691	0.182078786	0.306688726
EBAG9	4.887075244	4.771231191	-0.115844053	0.109552004	0.217708535
ITGB3BP	3.159771348	3.043936259	-0.115835089	0.102151719	0.207803434
GLRX	2.585358307	2.46954507	-0.115813237	0.1151555	0.22537774
RP4-742C19.12	0.445716381	0.329981604	-0.115734777	0.007663551	0.037244731
KIAA0101	4.238334882	4.122649776	-0.115685107	0.076442357	0.171121687
ACE2	0.758762584	0.643261666	-0.115500918	0.011939219	0.049804845
RP11-148B18.4	0.822716966	0.707313532	-0.115403434	0.066308717	0.156274381
PPA1	6.848323095	6.732923654	-0.11539944	0.169909921	0.293127344
MACROD2	2.243752428	2.128406697	-0.115345731	0.401507933	0.516795878
RP5-1174J21.1	3.014501801	2.899166161	-0.11533564	0.433512877	0.544583376
AKT3	2.125338575	2.010042239	-0.115296336	0.202199973	0.328779532
STAC3	2.244577627	2.129290099	-0.115287528	0.041882878	0.115074924
RP3-441A12.1	1.350474239	1.235197815	-0.115276425	0.036837002	0.105462295
IGFBP7	9.084524687	8.969274941	-0.115249746	0.220287603	0.347685272
MSR1	3.346167393	3.231001504	-0.115165889	0.202537283	0.329090827
C9orf135	1.475175066	1.360218093	-0.114956973	0.424615657	0.536994534
RP11-712L6.5	2.729163045	2.614259474	-0.11490357	0.141649028	0.25898055
LINC01525	0.353960092	0.239060534	-0.114899558	0.081816533	0.17917007
LINC01251	0.382729478	0.267896945	-0.114832533	0.049147949	0.127775738
HFE	2.051512913	1.936806555	-0.114706357	0.085558178	0.184475583
AIM1	2.719732203	2.605054318	-0.114677885	0.119165167	0.230670165
RP11-573D15.1	2.707874364	2.593219693	-0.11465467	0.185219636	0.310321715
SELM	5.390795359	5.276170586	-0.114624774	0.372238913	0.490973032
AC002310.12	2.270274944	2.155713854	-0.11456109	0.054454228	0.137009049
TSPAN2	2.745157057	2.63060015	-0.114556906	0.318256556	0.44285344
FCGR2A	4.032171531	3.917690755	-0.114480776	0.252696708	0.380745631
RP11-95P2.3	1.648968368	1.534601144	-0.114367224	0.170800036	0.294110846
NCK1	5.171396632	5.057064096	-0.114332535	0.051076493	0.131042122
RP11-277B15.3	1.577568756	1.463293906	-0.11427485	0.092724634	0.194884523
RP11-54H7.4	1.7650372	1.650787819	-0.114249382	0.576282779	0.660309616
GYPC	4.141511142	4.027286412	-0.11422473	0.256271123	0.38400082
MED7	3.503833657	3.38962877	-0.114204887	0.027571796	0.08661962
ITK	0.662362117	0.548197781	-0.114164337	0.022409136	0.075304863
LLNLR-304G9.1	2.063873885	1.949741976	-0.114131909	0.46928444	0.573552612
RNU5E-4P	0.737504218	0.623399599	-0.114104619	0.125811969	0.239350395
CTD-2509G16.2	0.466582625	0.352485301	-0.114097325	0.000372249	0.005145174
RP11-567M16.6	2.796281955	2.682230363	-0.114051591	0.208679133	0.335575358
FP236383.9	8.349506921	8.235470897	-0.114036024	0.29658676	0.423159492
ZNF610	2.944396423	2.83043852	-0.113957903	0.191297349	0.316687433
CTSK	5.427074927	5.31322644	-0.113848487	0.486420847	0.58802751
SLC23A1	1.27022187	1.156445037	-0.113776833	0.147949896	0.266906781
CARM1P1	0.810438043	0.696661456	-0.113776587	0.043437436	0.117943845
PLSCR4	3.935221025	3.821502441	-0.113718584	0.244105955	0.371890071
RP13-644M16.5	1.546899528	1.433194619	-0.113704909	0.479572716	0.582678863
RP11-113K21.4	0.792051202	0.67838348	-0.113667723	0.089840645	0.190833293
TRBV14	0.563050054	0.449651955	-0.1133981	0.068790308	0.159773499
RP11-817O13.8	1.990009974	1.876647596	-0.113362378	0.020416013	0.070998538
DTX3L	5.855420268	5.742060345	-0.113359924	0.300572803	0.426729286
RP11-375N15.2	1.095960532	0.982641796	-0.113318736	0.205590098	0.332469533
PLSCR2	0.774637764	0.661453323	-0.113184442	0.001740089	0.013962858
OXLD1	5.608564735	5.495446217	-0.113118518	0.103356701	0.209311058
HLA-K	2.250396505	2.137281648	-0.113114857	0.374540813	0.493166422
BCL2L14	1.295834381	1.182724458	-0.113109923	0.116037239	0.226513959
CYP1B1	3.247059501	3.133955145	-0.113104357	0.192595358	0.318082204
RP5-851M4.1	0.611379667	0.498282934	-0.113096732	0.034079145	0.100124343
RP11-1094M14.8	0.97508648	0.861997545	-0.113088935	0.063109127	0.151288544
EBLN3	4.837070405	4.723987459	-0.113082945	0.135806137	0.251623121
FRMPD1	1.548074374	1.434994747	-0.113079628	0.104572956	0.211031017
RP11-468N14.7	0.917630711	0.804574143	-0.113056568	0.167124116	0.28956254
TRBV2	0.835187075	0.722134516	-0.113052559	0.378457172	0.496495453
RP11-596C23.2	1.178646172	1.065677065	-0.112969107	0.021365469	0.073022449
SPINK2	0.988863739	0.876024775	-0.112838964	0.243320256	0.371082177
APTX	3.886970186	3.774233186	-0.112737	0.031860343	0.095431359
RP11-64P14.7	0.646814568	0.534105403	-0.112709165	0.029599708	0.090773676
RP5-857K21.11	6.021514207	5.908881276	-0.112632931	0.2238951	0.351149312
EXOSC3	4.395279005	4.282731261	-0.112547744	0.094401732	0.197053789
CTD-2256P15.1	0.598743806	0.486248779	-0.112495028	0.004206399	0.025178303
LPAR6	3.145150348	3.032662928	-0.112487421	0.129909479	0.244309118
LAX1	0.772078652	0.659660763	-0.11241789	0.171695349	0.294950913
ANXA10	0.301041418	0.188780094	-0.112261324	0.001000235	0.009695011
RP11-777B9.5	2.816287713	2.704065219	-0.112222494	0.120525771	0.232383702
SLC35B3	5.047783557	4.935732601	-0.112050956	0.187441958	0.312776506
RP11-327F22.2	0.649214546	0.537185217	-0.112029329	0.007686195	0.037282041
AC012360.4	0.874993294	0.762982446	-0.112010848	0.03353036	0.098868551
HCG4P11	0.64971463	0.537753392	-0.111961238	0.063097726	0.151288544
TNFAIP3	4.429422765	4.317496117	-0.111926649	0.263932027	0.391559249
ANAPC10	3.135307171	3.023424715	-0.111882456	0.057014835	0.14128465
MYB	2.627762415	2.515881862	-0.111880553	0.233471757	0.361433898
RP11-117D22.2	0.461335748	0.349476265	-0.111859483	0.066643949	0.156743091
CTB-31N19.3	0.704004292	0.59215459	-0.111849703	0.006384166	0.032996039
ZBTB18	3.157710634	3.04587853	-0.111832104	0.321501284	0.445929852
MED31	3.220941044	3.109187486	-0.111753558	0.051189975	0.131207024
LINC01094	1.795894924	1.68419012	-0.111704804	0.058142503	0.143111749
SCARNA7	3.771438115	3.659738216	-0.111699898	0.222808443	0.350062762
C8orf59	5.435379442	5.323719508	-0.111659934	0.071214541	0.163190537
MTND6P3	2.26106207	2.149436055	-0.111626015	0.165216859	0.287533998
SNORD88	1.26906658	1.15750035	-0.11156623	0.26119741	0.388977915
SLC50A1	6.567506375	6.455975753	-0.111530623	0.182078786	0.306688726
[truncated: 27,331 more rows]
